# Supplementary material for: Metronidazole and ether derivatives target Helicobacter pylori via simultaneous stress induction and inhibition
Source: Nat Microbiol. 2026 Mar 18;11(4):1049–63. doi: 10.1038/s41564-026-02291-w (PMC13056558; doi:10.1038/s41564-026-02291-w)
Supplement: Supplementary file 4 — ChemDraw data for Fig. 1 and Supplementary Fig. 3. [file 41564_2026_2291_MOESM4_ESM.cdxml]

<?xml version="1.0" encoding="UTF-8" ?>
<!DOCTYPE CDXML SYSTEM "https://static.chemistry.revvitycloud.com/cdxml/CDXML.dtd" >
<CDXML
 CreationProgram="ChemDraw 23.0.1.10"
 Name="Figure 1_Metro_derivatives.cdxml"
 BoundingBox="177.15 115.08 834.51 522.55"
 WindowPosition="-2147483648 -2147483648"
 WindowSize="0 -2147483648"
 FractionalWidths="yes"
 InterpretChemically="yes"
 ShowAtomQuery="yes"
 ShowAtomStereo="no"
 ShowAtomEnhancedStereo="yes"
 ShowAtomNumber="no"
 ShowResidueID="no"
 ShowBondQuery="yes"
 ShowBondRxn="yes"
 ShowBondStereo="no"
 ShowTerminalCarbonLabels="no"
 ShowNonTerminalCarbonLabels="no"
 HideImplicitHydrogens="no"
 Magnification="1333"
 LabelFont="3"
 LabelSize="10"
 LabelFace="96"
 CaptionFont="3"
 CaptionSize="10"
 HashSpacing="2.49"
 MarginWidth="1.59"
 LineWidth="0.60"
 BoldWidth="2.01"
 BondLength="14.40"
 BondSpacing="18"
 ChainAngle="120"
 LabelJustification="Auto"
 CaptionJustification="Left"
 AminoAcidTermini="HOH"
 ShowSequenceTermini="yes"
 ShowSequenceBonds="yes"
 ShowSequenceUnlinkedBranches="no"
 ResidueWrapCount="40"
 ResidueBlockCount="10"
 PrintMargins="36 215.94 36 215.94"
 MacPrintInfo="0003000001200120000000000B6608A0FF84FF880BE309180367052703FC0002000001200120000000000B6608A0000100000064000000010001010100000001270F000100010000000000000000000000000002001901900000000000600000000000000000000100000000000000000000000000000000"
 ChemPropName=""
 ChemPropFormula="Chemical Formula: "
 ChemPropExactMass="Exact Mass: "
 ChemPropMolWt="Molecular Weight: "
 ChemPropMOverZ="m/z: "
 ChemPropAnalysis="Elemental Analysis: "
 ChemPropBoilingPt="Boiling Point: "
 ChemPropMeltingPt="Melting Point: "
 ChemPropCritTemp="Critical Temp: "
 ChemPropCritPres="Critical Pres: "
 ChemPropCritVol="Critical Vol: "
 ChemPropGibbs="Gibbs Energy: "
 ChemPropLogP="Log P: "
 ChemPropMR="MR: "
 ChemPropHenry="Henry&apos;s Law: "
 ChemPropEForm="Heat of Form: "
 ChemProptPSA="tPSA: "
 ChemPropCLogP="CLogP: "
 ChemPropCMR="CMR: "
 ChemPropLogS="LogS: "
 ChemPropPKa="pKa: "
 ChemPropID=""
 ChemPropFragmentLabel=""
 color="0"
 bgcolor="1"
 RxnAutonumberStart="1"
 RxnAutonumberConditions="no"
 RxnAutonumberStyle="Roman"
 RxnAutonumberFormat="(#)"
><colortable>
<color r="1" g="1" b="1"/>
<color r="0" g="0" b="0"/>
<color r="1" g="0" b="0"/>
<color r="1" g="1" b="0"/>
<color r="0" g="1" b="0"/>
<color r="0" g="1" b="1"/>
<color r="0" g="0" b="1"/>
<color r="1" g="0" b="1"/>
</colortable><fonttable>
<font id="3" charset="iso-8859-1" name="Arial"/>
</fonttable><page
 id="2135"
 BoundingBox="0 0 1133.86 1133.86"
 Width="1133.86"
 Height="1133.86"
 HeaderPosition="36"
 FooterPosition="36"
 PageOverlap="0"
 PrintTrimMarks="yes"
 HeightPages="4"
 WidthPages="3"
 DrawingSpace="poster"
><group
 id="873"
 BoundingBox="642.45 132.80 689.21 191.17"
 Z="672"
><fragment
 id="874"
 BoundingBox="642.45 132.80 689.21 191.17"
 Z="659"
><n
 id="875"
 p="667.35 187.17"
 Z="657"
 AS="N"
 AtomID="75"
/><n
 id="876"
 p="660.35 174.58"
 Z="658"
 AS="N"
 AtomID="76"
/><n
 id="877"
 p="646.06 172.83"
 Z="660"
 Element="7"
 NumHydrogens="0"
 NeedsClean="yes"
 AS="N"
 AtomID="77"
><t
 p="642.45 176.73"
 BoundingBox="642.45 168.39 649.67 176.73"
 LabelJustification="Left"
><s font="3" size="10" color="0" face="96">N</s></t></n><n
 id="878"
 p="643.30 158.70"
 Z="661"
 AS="N"
 AtomID="78"
/><n
 id="879"
 p="655.89 151.72"
 Z="662"
 AS="N"
 AtomID="79"
/><n
 id="880"
 p="666.43 161.53"
 Z="663"
 Element="7"
 NumHydrogens="0"
 NeedsClean="yes"
 AS="N"
 AtomID="80"
><t
 p="662.82 165.43"
 BoundingBox="662.82 157.09 670.04 165.43"
 LabelJustification="Left"
><s font="3" size="10" color="0" face="96">N</s></t></n><n
 id="881"
 p="680.57 158.77"
 Z="664"
 AS="N"
 AtomID="81"
/><n
 id="882"
 p="657.64 137.42"
 Z="673"
 NodeType="Fragment"
 NeedsClean="yes"
 AS="N"
 AtomID="82"
><fragment
 id="2140"
><n
 id="884"
 p="657.64 137.42"
 Z="650"
 Element="7"
 NumHydrogens="0"
 Charge="1"
 NeedsClean="yes"
><t
 p="654.03 141.32"
 BoundingBox="654.03 131.87 665.63 141.32"
 LabelJustification="Left"
 LabelAlignment="Left"
><s font="3" size="10" color="0" face="96">N+</s></t></n><n
 id="885"
 p="670.84 131.81"
 Z="651"
 Element="8"
 NumHydrogens="0"
 NeedsClean="yes"
><t
 p="666.95 135.71"
 BoundingBox="666.95 127.19 674.73 135.81"
 LabelJustification="Left"
><s font="3" size="10" color="0" face="96">O</s></t></n><n
 id="886"
 p="646.17 128.80"
 Z="652"
 Element="8"
 NumHydrogens="0"
 Charge="-1"
 NeedsClean="yes"
><t
 p="653.39 132.70"
 BoundingBox="643.11 124.18 653.39 132.80"
 LabelJustification="Right"
 Justification="Right"
 LabelAlignment="Right"
><s font="3" size="10" color="0" face="96">O-</s></t></n><n
 id="887"
 p="655.90 151.67"
 Z="653"
 NodeType="ExternalConnectionPoint"
 ExternalConnectionNum="1"
/><b
 id="888"
 Z="654"
 B="884"
 E="885"
 Order="2"
/><b
 id="889"
 Z="655"
 B="884"
 E="886"
/><b
 id="890"
 Z="656"
 B="887"
 E="884"
/></fragment><t
 p="654.03 141.32"
 BoundingBox="654.03 132.80 673.20 143.52"
 LabelJustification="Left"
 LabelAlignment="Left"
><s font="3" size="10" color="0" face="96">NO2</s></t></n><n
 id="891"
 p="681.75 187.17"
 Z="675"
 Element="8"
 NumHydrogens="0"
 NeedsClean="yes"
 AS="N"
 AtomID="83"
><t
 p="677.86 191.07"
 BoundingBox="677.86 182.55 685.64 191.17"
 LabelJustification="Left"
 LabelAlignment="Left"
><s font="3" size="10" color="0" face="96">O</s></t></n><n
 id="892"
 p="688.95 174.70"
 Z="677"
 AS="N"
 AtomID="84"
/><b
 id="895"
 Z="665"
 B="875"
 E="876"
 BS="N"
/><b
 id="896"
 Z="666"
 B="876"
 E="877"
 Order="2"
 BS="N"
 BondCircularOrdering="895 900 897 0"
/><b
 id="897"
 Z="667"
 B="877"
 E="878"
 BS="N"
/><b
 id="898"
 Z="668"
 B="878"
 E="879"
 Order="2"
 BS="N"
 BondCircularOrdering="0 897 899 902"
/><b
 id="899"
 Z="669"
 B="879"
 E="880"
 BS="N"
/><b
 id="900"
 Z="670"
 B="876"
 E="880"
 BS="N"
/><b
 id="901"
 Z="671"
 B="880"
 E="881"
 BS="N"
/><b
 id="902"
 Z="674"
 B="879"
 E="882"
 BS="N"
/><b
 id="903"
 Z="676"
 B="875"
 E="891"
 BS="N"
/><b
 id="904"
 Z="678"
 B="891"
 E="892"
 BS="N"
/></fragment></group><group
 id="1174"
 BoundingBox="537.51 234.54 598.41 292.91"
 Z="703"
><fragment
 id="1175"
 BoundingBox="537.51 234.54 598.41 292.91"
 Z="690"
><n
 id="1176"
 p="562.41 288.91"
 Z="688"
 AS="N"
 AtomID="129"
/><n
 id="1177"
 p="555.41 276.32"
 Z="689"
 AS="N"
 AtomID="130"
/><n
 id="1178"
 p="541.12 274.57"
 Z="691"
 Element="7"
 NumHydrogens="0"
 NeedsClean="yes"
 AS="N"
 AtomID="131"
><t
 p="537.51 278.47"
 BoundingBox="537.51 270.13 544.73 278.47"
 LabelJustification="Left"
><s font="3" size="10" color="0" face="96">N</s></t></n><n
 id="1179"
 p="538.36 260.44"
 Z="692"
 AS="N"
 AtomID="132"
/><n
 id="1180"
 p="550.95 253.46"
 Z="693"
 AS="N"
 AtomID="133"
/><n
 id="1181"
 p="561.49 263.27"
 Z="694"
 Element="7"
 NumHydrogens="0"
 NeedsClean="yes"
 AS="N"
 AtomID="134"
><t
 p="557.88 267.17"
 BoundingBox="557.88 258.83 565.10 267.17"
 LabelJustification="Left"
><s font="3" size="10" color="0" face="96">N</s></t></n><n
 id="1182"
 p="575.63 260.51"
 Z="695"
 AS="N"
 AtomID="135"
/><n
 id="1183"
 p="552.70 239.16"
 Z="704"
 NodeType="Fragment"
 NeedsClean="yes"
 AS="N"
 AtomID="136"
><fragment
 id="2141"
><n
 id="1185"
 p="552.70 239.16"
 Z="681"
 Element="7"
 NumHydrogens="0"
 Charge="1"
 NeedsClean="yes"
><t
 p="549.09 243.06"
 BoundingBox="549.09 233.61 560.69 243.06"
 LabelJustification="Left"
 LabelAlignment="Left"
><s font="3" size="10" color="0" face="96">N+</s></t></n><n
 id="1186"
 p="565.90 233.55"
 Z="682"
 Element="8"
 NumHydrogens="0"
 NeedsClean="yes"
><t
 p="562.01 237.45"
 BoundingBox="562.01 228.93 569.79 237.55"
 LabelJustification="Left"
><s font="3" size="10" color="0" face="96">O</s></t></n><n
 id="1187"
 p="541.23 230.54"
 Z="683"
 Element="8"
 NumHydrogens="0"
 Charge="-1"
 NeedsClean="yes"
><t
 p="548.45 234.44"
 BoundingBox="538.17 225.92 548.45 234.54"
 LabelJustification="Right"
 Justification="Right"
 LabelAlignment="Right"
><s font="3" size="10" color="0" face="96">O-</s></t></n><n
 id="1188"
 p="550.96 253.41"
 Z="684"
 NodeType="ExternalConnectionPoint"
 ExternalConnectionNum="1"
/><b
 id="1189"
 Z="685"
 B="1185"
 E="1186"
 Order="2"
/><b
 id="1190"
 Z="686"
 B="1185"
 E="1187"
/><b
 id="1191"
 Z="687"
 B="1188"
 E="1185"
/></fragment><t
 p="549.09 243.06"
 BoundingBox="549.09 234.54 568.26 245.26"
 LabelJustification="Left"
 LabelAlignment="Left"
><s font="3" size="10" color="0" face="96">NO2</s></t></n><n
 id="1192"
 p="576.81 288.91"
 Z="706"
 Element="8"
 NumHydrogens="0"
 NeedsClean="yes"
 AS="N"
 AtomID="137"
><t
 p="572.92 292.81"
 BoundingBox="572.92 284.29 580.70 292.91"
 LabelJustification="Left"
 LabelAlignment="Left"
><s font="3" size="10" color="0" face="96">O</s></t></n><n
 id="1193"
 p="584.01 276.44"
 Z="708"
 AS="N"
 AtomID="138"
/><n
 id="1204"
 p="598.41 276.44"
 Z="710"
 AS="N"
 AtomID="139"
/><b
 id="1194"
 Z="696"
 B="1176"
 E="1177"
 BS="N"
/><b
 id="1195"
 Z="697"
 B="1177"
 E="1178"
 Order="2"
 BS="N"
 BondCircularOrdering="1194 1199 1196 0"
/><b
 id="1196"
 Z="698"
 B="1178"
 E="1179"
 BS="N"
/><b
 id="1197"
 Z="699"
 B="1179"
 E="1180"
 Order="2"
 BS="N"
 BondCircularOrdering="0 1196 1198 1201"
/><b
 id="1198"
 Z="700"
 B="1180"
 E="1181"
 BS="N"
/><b
 id="1199"
 Z="701"
 B="1177"
 E="1181"
 BS="N"
/><b
 id="1200"
 Z="702"
 B="1181"
 E="1182"
 BS="N"
/><b
 id="1201"
 Z="705"
 B="1180"
 E="1183"
 BS="N"
/><b
 id="1202"
 Z="707"
 B="1176"
 E="1192"
 BS="N"
/><b
 id="1203"
 Z="709"
 B="1192"
 E="1193"
 BS="N"
/><b
 id="1205"
 Z="711"
 B="1193"
 E="1204"
 BS="N"
/></fragment></group><group
 id="1208"
 BoundingBox="637.55 350.54 705.91 408.91"
 Z="736"
><fragment
 id="1209"
 BoundingBox="637.55 350.54 705.91 408.91"
 Z="723"
><n
 id="1210"
 p="662.45 404.91"
 Z="721"
 AS="N"
 AtomID="140"
/><n
 id="1211"
 p="655.45 392.32"
 Z="722"
 AS="N"
 AtomID="141"
/><n
 id="1212"
 p="641.16 390.57"
 Z="724"
 Element="7"
 NumHydrogens="0"
 NeedsClean="yes"
 AS="N"
 AtomID="142"
><t
 p="637.55 394.47"
 BoundingBox="637.55 386.13 644.77 394.47"
 LabelJustification="Left"
><s font="3" size="10" color="0" face="96">N</s></t></n><n
 id="1213"
 p="638.40 376.44"
 Z="725"
 AS="N"
 AtomID="143"
/><n
 id="1214"
 p="650.99 369.46"
 Z="726"
 AS="N"
 AtomID="144"
/><n
 id="1215"
 p="661.53 379.27"
 Z="727"
 Element="7"
 NumHydrogens="0"
 NeedsClean="yes"
 AS="N"
 AtomID="145"
><t
 p="657.92 383.17"
 BoundingBox="657.92 374.83 665.14 383.17"
 LabelJustification="Left"
><s font="3" size="10" color="0" face="96">N</s></t></n><n
 id="1216"
 p="675.67 376.51"
 Z="728"
 AS="N"
 AtomID="146"
/><n
 id="1217"
 p="652.74 355.16"
 Z="737"
 NodeType="Fragment"
 NeedsClean="yes"
 AS="N"
 AtomID="147"
><fragment
 id="2142"
><n
 id="1219"
 p="652.74 355.16"
 Z="714"
 Element="7"
 NumHydrogens="0"
 Charge="1"
 NeedsClean="yes"
><t
 p="649.13 359.06"
 BoundingBox="649.13 349.61 660.73 359.06"
 LabelJustification="Left"
 LabelAlignment="Left"
><s font="3" size="10" color="0" face="96">N+</s></t></n><n
 id="1220"
 p="665.94 349.55"
 Z="715"
 Element="8"
 NumHydrogens="0"
 NeedsClean="yes"
><t
 p="662.05 353.45"
 BoundingBox="662.05 344.93 669.83 353.55"
 LabelJustification="Left"
><s font="3" size="10" color="0" face="96">O</s></t></n><n
 id="1221"
 p="641.27 346.54"
 Z="716"
 Element="8"
 NumHydrogens="0"
 Charge="-1"
 NeedsClean="yes"
><t
 p="648.49 350.44"
 BoundingBox="638.21 341.92 648.49 350.54"
 LabelJustification="Right"
 Justification="Right"
 LabelAlignment="Right"
><s font="3" size="10" color="0" face="96">O-</s></t></n><n
 id="1222"
 p="651 369.41"
 Z="717"
 NodeType="ExternalConnectionPoint"
 ExternalConnectionNum="1"
/><b
 id="1223"
 Z="718"
 B="1219"
 E="1220"
 Order="2"
/><b
 id="1224"
 Z="719"
 B="1219"
 E="1221"
/><b
 id="1225"
 Z="720"
 B="1222"
 E="1219"
/></fragment><t
 p="649.13 359.06"
 BoundingBox="649.13 350.54 668.30 361.26"
 LabelJustification="Left"
 LabelAlignment="Left"
><s font="3" size="10" color="0" face="96">NO2</s></t></n><n
 id="1226"
 p="676.85 404.91"
 Z="739"
 Element="8"
 NumHydrogens="0"
 NeedsClean="yes"
 AS="N"
 AtomID="148"
><t
 p="672.96 408.81"
 BoundingBox="672.96 400.29 680.74 408.91"
 LabelJustification="Left"
 LabelAlignment="Left"
><s font="3" size="10" color="0" face="96">O</s></t></n><n
 id="1227"
 p="684.05 392.44"
 Z="741"
 AS="N"
 AtomID="149"
/><n
 id="1228"
 p="698.45 392.44"
 Z="743"
 AS="N"
 AtomID="150"
/><n
 id="1240"
 p="705.65 379.97"
 Z="745"
 AS="N"
 AtomID="151"
/><b
 id="1229"
 Z="729"
 B="1210"
 E="1211"
 BS="N"
/><b
 id="1230"
 Z="730"
 B="1211"
 E="1212"
 Order="2"
 BS="N"
 BondCircularOrdering="1229 1234 1231 0"
/><b
 id="1231"
 Z="731"
 B="1212"
 E="1213"
 BS="N"
/><b
 id="1232"
 Z="732"
 B="1213"
 E="1214"
 Order="2"
 BS="N"
 BondCircularOrdering="0 1231 1233 1236"
/><b
 id="1233"
 Z="733"
 B="1214"
 E="1215"
 BS="N"
/><b
 id="1234"
 Z="734"
 B="1211"
 E="1215"
 BS="N"
/><b
 id="1235"
 Z="735"
 B="1215"
 E="1216"
 BS="N"
/><b
 id="1236"
 Z="738"
 B="1214"
 E="1217"
 BS="N"
/><b
 id="1237"
 Z="740"
 B="1210"
 E="1226"
 BS="N"
/><b
 id="1238"
 Z="742"
 B="1226"
 E="1227"
 BS="N"
/><b
 id="1239"
 Z="744"
 B="1227"
 E="1228"
 BS="N"
/><b
 id="1241"
 Z="746"
 B="1228"
 E="1240"
 Order="2"
 BS="N"
/></fragment></group><group
 id="1329"
 BoundingBox="739.10 239.63 807.46 298"
 Z="805"
><fragment
 id="1330"
 BoundingBox="739.10 239.63 807.46 298"
 Z="792"
><n
 id="1331"
 p="764 294"
 Z="790"
 AS="N"
 AtomID="165"
/><n
 id="1332"
 p="757 281.41"
 Z="791"
 AS="N"
 AtomID="166"
/><n
 id="1333"
 p="742.71 279.66"
 Z="793"
 Element="7"
 NumHydrogens="0"
 NeedsClean="yes"
 AS="N"
 AtomID="167"
><t
 p="739.10 283.56"
 BoundingBox="739.10 275.22 746.32 283.56"
 LabelJustification="Left"
><s font="3" size="10" color="0" face="96">N</s></t></n><n
 id="1334"
 p="739.95 265.53"
 Z="794"
 AS="N"
 AtomID="168"
/><n
 id="1335"
 p="752.54 258.55"
 Z="795"
 AS="N"
 AtomID="169"
/><n
 id="1336"
 p="763.08 268.36"
 Z="796"
 Element="7"
 NumHydrogens="0"
 NeedsClean="yes"
 AS="N"
 AtomID="170"
><t
 p="759.47 272.26"
 BoundingBox="759.47 263.92 766.69 272.26"
 LabelJustification="Left"
><s font="3" size="10" color="0" face="96">N</s></t></n><n
 id="1337"
 p="777.22 265.60"
 Z="797"
 AS="N"
 AtomID="171"
/><n
 id="1338"
 p="754.29 244.25"
 Z="806"
 NodeType="Fragment"
 NeedsClean="yes"
 AS="N"
 AtomID="172"
><fragment
 id="2144"
><n
 id="1340"
 p="754.29 244.25"
 Z="783"
 Element="7"
 NumHydrogens="0"
 Charge="1"
 NeedsClean="yes"
><t
 p="750.68 248.15"
 BoundingBox="750.68 238.70 762.28 248.15"
 LabelJustification="Left"
 LabelAlignment="Left"
><s font="3" size="10" color="0" face="96">N+</s></t></n><n
 id="1341"
 p="767.49 238.64"
 Z="784"
 Element="8"
 NumHydrogens="0"
 NeedsClean="yes"
><t
 p="763.60 242.54"
 BoundingBox="763.60 234.02 771.38 242.64"
 LabelJustification="Left"
><s font="3" size="10" color="0" face="96">O</s></t></n><n
 id="1342"
 p="742.82 235.63"
 Z="785"
 Element="8"
 NumHydrogens="0"
 Charge="-1"
 NeedsClean="yes"
><t
 p="750.04 239.53"
 BoundingBox="739.76 231.01 750.04 239.63"
 LabelJustification="Right"
 Justification="Right"
 LabelAlignment="Right"
><s font="3" size="10" color="0" face="96">O-</s></t></n><n
 id="1343"
 p="752.55 258.50"
 Z="786"
 NodeType="ExternalConnectionPoint"
 ExternalConnectionNum="1"
/><b
 id="1344"
 Z="787"
 B="1340"
 E="1341"
 Order="2"
/><b
 id="1345"
 Z="788"
 B="1340"
 E="1342"
/><b
 id="1346"
 Z="789"
 B="1343"
 E="1340"
/></fragment><t
 p="750.68 248.15"
 BoundingBox="750.68 239.63 769.85 250.35"
 LabelJustification="Left"
 LabelAlignment="Left"
><s font="3" size="10" color="0" face="96">NO2</s></t></n><n
 id="1347"
 p="778.40 294"
 Z="808"
 Element="8"
 NumHydrogens="0"
 NeedsClean="yes"
 AS="N"
 AtomID="173"
><t
 p="774.51 297.90"
 BoundingBox="774.51 289.38 782.29 298"
 LabelJustification="Left"
 LabelAlignment="Left"
><s font="3" size="10" color="0" face="96">O</s></t></n><n
 id="1348"
 p="785.60 281.53"
 Z="810"
 AS="N"
 AtomID="174"
/><n
 id="1349"
 p="800 281.53"
 Z="812"
 AS="N"
 AtomID="175"
/><n
 id="1361"
 p="807.20 269.06"
 Z="814"
 AS="N"
 AtomID="176"
/><b
 id="1350"
 Z="798"
 B="1331"
 E="1332"
 BS="N"
/><b
 id="1351"
 Z="799"
 B="1332"
 E="1333"
 Order="2"
 BS="N"
 BondCircularOrdering="1350 1355 1352 0"
/><b
 id="1352"
 Z="800"
 B="1333"
 E="1334"
 BS="N"
/><b
 id="1353"
 Z="801"
 B="1334"
 E="1335"
 Order="2"
 BS="N"
 BondCircularOrdering="0 1352 1354 1357"
/><b
 id="1354"
 Z="802"
 B="1335"
 E="1336"
 BS="N"
/><b
 id="1355"
 Z="803"
 B="1332"
 E="1336"
 BS="N"
/><b
 id="1356"
 Z="804"
 B="1336"
 E="1337"
 BS="N"
/><b
 id="1357"
 Z="807"
 B="1335"
 E="1338"
 BS="N"
/><b
 id="1358"
 Z="809"
 B="1331"
 E="1347"
 BS="N"
/><b
 id="1359"
 Z="811"
 B="1347"
 E="1348"
 BS="N"
/><b
 id="1360"
 Z="813"
 B="1348"
 E="1349"
 BS="N"
/><b
 id="1362"
 Z="815"
 B="1349"
 E="1361"
 BS="N"
/></fragment></group><group
 id="1130"
 BoundingBox="201.87 356.66 277.22 415.03"
 Z="845"
><fragment
 id="1131"
 BoundingBox="201.87 356.66 277.22 415.03"
 Z="832"
><n
 id="1132"
 p="226.77 411.03"
 Z="830"
 AS="N"
 AtomID="104"
/><n
 id="1133"
 p="219.77 398.44"
 Z="831"
 AS="N"
 AtomID="105"
/><n
 id="1134"
 p="205.48 396.69"
 Z="833"
 Element="7"
 NumHydrogens="0"
 NeedsClean="yes"
 AS="N"
 AtomID="106"
><t
 p="201.87 400.59"
 BoundingBox="201.87 392.25 209.09 400.59"
 LabelJustification="Left"
><s font="3" size="10" color="0" face="96">N</s></t></n><n
 id="1135"
 p="202.72 382.56"
 Z="834"
 AS="N"
 AtomID="107"
/><n
 id="1136"
 p="215.31 375.58"
 Z="835"
 AS="N"
 AtomID="108"
/><n
 id="1137"
 p="225.85 385.39"
 Z="836"
 Element="7"
 NumHydrogens="0"
 NeedsClean="yes"
 AS="N"
 AtomID="109"
><t
 p="222.24 389.29"
 BoundingBox="222.24 380.95 229.46 389.29"
 LabelJustification="Left"
><s font="3" size="10" color="0" face="96">N</s></t></n><n
 id="1138"
 p="239.99 382.63"
 Z="837"
 AS="N"
 AtomID="110"
/><n
 id="1139"
 p="217.06 361.28"
 Z="846"
 NodeType="Fragment"
 NeedsClean="yes"
 AS="N"
 AtomID="111"
><fragment
 id="2145"
><n
 id="1910"
 p="217.06 361.28"
 Z="816"
 Element="7"
 NumHydrogens="0"
 Charge="1"
 NeedsClean="yes"
><t
 p="213.45 365.18"
 BoundingBox="213.45 355.73 225.05 365.18"
 LabelJustification="Left"
 LabelAlignment="Left"
><s font="3" size="10" color="0" face="96">N+</s></t></n><n
 id="1911"
 p="230.27 355.67"
 Z="817"
 Element="8"
 NumHydrogens="0"
 NeedsClean="yes"
><t
 p="226.38 359.57"
 BoundingBox="226.38 351.05 234.16 359.67"
 LabelJustification="Left"
><s font="3" size="10" color="0" face="96">O</s></t></n><n
 id="1912"
 p="205.60 352.65"
 Z="818"
 Element="8"
 NumHydrogens="0"
 Charge="-1"
 NeedsClean="yes"
><t
 p="212.82 356.55"
 BoundingBox="202.54 348.03 212.82 356.65"
 LabelJustification="Right"
 Justification="Right"
 LabelAlignment="Right"
><s font="3" size="10" color="0" face="96">O-</s></t></n><n
 id="1913"
 p="215.32 375.52"
 Z="819"
 NodeType="ExternalConnectionPoint"
 ExternalConnectionNum="1"
/><b
 id="1914"
 Z="820"
 B="1910"
 E="1911"
 Order="2"
/><b
 id="1339"
 Z="821"
 B="1910"
 E="1912"
/><b
 id="1915"
 Z="822"
 B="1913"
 E="1910"
/></fragment><t
 p="213.45 365.18"
 BoundingBox="213.45 356.66 232.62 367.38"
 LabelJustification="Left"
 LabelAlignment="Left"
><s font="3" size="10" color="0" face="96">NO2</s></t></n><n
 id="1148"
 p="241.17 411.03"
 Z="849"
 Element="8"
 NumHydrogens="0"
 NeedsClean="yes"
 AS="N"
 AtomID="112"
><t
 p="237.28 414.93"
 BoundingBox="237.28 406.41 245.06 415.03"
 LabelJustification="Left"
 LabelAlignment="Left"
><s font="3" size="10" color="0" face="96">O</s></t></n><n
 id="1149"
 p="248.37 398.56"
 Z="851"
 AS="N"
 AtomID="113"
/><n
 id="1150"
 p="262.77 398.84"
 Z="853"
 AS="N"
 AtomID="114"
/><n
 id="1151"
 p="277.16 399.12"
 Z="855"
 AS="N"
 AtomID="115"
/><b
 id="1152"
 Z="838"
 B="1132"
 E="1133"
 BS="N"
/><b
 id="1153"
 Z="839"
 B="1133"
 E="1134"
 Order="2"
 BS="N"
 BondCircularOrdering="1152 1157 1154 0"
/><b
 id="1154"
 Z="840"
 B="1134"
 E="1135"
 BS="N"
/><b
 id="1155"
 Z="841"
 B="1135"
 E="1136"
 Order="2"
 BS="N"
 BondCircularOrdering="0 1154 1156 1159"
/><b
 id="1156"
 Z="842"
 B="1136"
 E="1137"
 BS="N"
/><b
 id="1157"
 Z="843"
 B="1133"
 E="1137"
 BS="N"
/><b
 id="1158"
 Z="844"
 B="1137"
 E="1138"
 BS="N"
/><b
 id="1159"
 Z="847"
 B="1136"
 E="1139"
 BS="N"
/><b
 id="1160"
 Z="850"
 B="1132"
 E="1148"
 BS="N"
/><b
 id="1161"
 Z="852"
 B="1148"
 E="1149"
 BS="N"
/><b
 id="1162"
 Z="854"
 B="1149"
 E="1150"
 BS="N"
/><b
 id="1163"
 Z="856"
 B="1150"
 E="1151"
 Order="3"
 BS="N"
/></fragment></group><group
 id="1165"
 BoundingBox="183.95 268.05 286.63 316.62"
 Z="883"
><fragment
 id="1166"
 BoundingBox="183.95 268.05 286.63 316.62"
 Z="866"
><n
 id="1167"
 p="194.20 316.56"
 Z="864"
 AS="N"
 AtomID="116"
/><n
 id="1168"
 p="197.19 302.47"
 Z="865"
 AS="N"
 AtomID="117"
/><n
 id="1169"
 p="187.56 291.77"
 Z="867"
 Element="7"
 NumHydrogens="0"
 NeedsClean="yes"
 AS="N"
 AtomID="118"
><t
 p="183.95 295.67"
 BoundingBox="183.95 287.33 191.17 295.67"
 LabelJustification="Left"
><s font="3" size="10" color="0" face="96">N</s></t></n><n
 id="1170"
 p="194.76 279.30"
 Z="868"
 AS="N"
 AtomID="119"
/><n
 id="1171"
 p="208.84 282.30"
 Z="869"
 AS="N"
 AtomID="120"
/><n
 id="1172"
 p="210.35 296.62"
 Z="870"
 Element="7"
 NumHydrogens="0"
 NeedsClean="yes"
 AS="N"
 AtomID="121"
><t
 p="206.74 300.52"
 BoundingBox="206.74 292.18 213.96 300.52"
 LabelJustification="Left"
><s font="3" size="10" color="0" face="96">N</s></t></n><n
 id="1173"
 p="222.82 303.82"
 Z="871"
 AS="N"
 AtomID="122"
/><n
 id="1916"
 p="235.29 296.62"
 Z="872"
 AS="N"
 AtomID="123"
/><n
 id="1917"
 p="247.76 303.82"
 Z="873"
 Element="8"
 NumHydrogens="0"
 NeedsClean="yes"
 AS="N"
 AtomID="124"
><t
 p="243.87 307.72"
 BoundingBox="243.87 299.20 251.65 307.82"
 LabelJustification="Left"
><s font="3" size="10" color="0" face="96">O</s></t></n><n
 id="1918"
 p="260.23 296.62"
 Z="884"
 AS="N"
 AtomID="125"
/><n
 id="1919"
 p="219.55 272.67"
 Z="886"
 NodeType="Fragment"
 NeedsClean="yes"
 AS="N"
 AtomID="126"
><fragment
 id="2146"
><n
 id="1921"
 p="219.55 272.67"
 Z="857"
 Element="7"
 NumHydrogens="0"
 Charge="1"
 NeedsClean="yes"
><t
 p="215.94 276.57"
 BoundingBox="215.94 267.12 227.54 276.57"
 LabelJustification="Left"
 LabelAlignment="Left"
><s font="3" size="10" color="0" face="96">N+</s></t></n><n
 id="1922"
 p="233.19 277.10"
 Z="858"
 Element="8"
 NumHydrogens="0"
 NeedsClean="yes"
><t
 p="229.30 281"
 BoundingBox="229.30 272.48 237.08 281.10"
 LabelJustification="Left"
><s font="3" size="10" color="0" face="96">O</s></t></n><n
 id="1923"
 p="216.56 258.63"
 Z="859"
 Element="8"
 NumHydrogens="0"
 Charge="-1"
 NeedsClean="yes"
><t
 p="223.78 262.53"
 BoundingBox="213.50 254.01 223.78 262.63"
 LabelJustification="Right"
 Justification="Right"
 LabelAlignment="Right"
><s font="3" size="10" color="0" face="96">O-</s></t></n><n
 id="1924"
 p="208.88 282.27"
 Z="860"
 NodeType="ExternalConnectionPoint"
 ExternalConnectionNum="1"
/><b
 id="1925"
 Z="861"
 B="1921"
 E="1922"
 Order="2"
/><b
 id="1184"
 Z="862"
 B="1921"
 E="1923"
/><b
 id="1926"
 Z="863"
 B="1924"
 E="1921"
/></fragment><t
 p="215.94 276.57"
 BoundingBox="215.94 268.05 235.11 278.77"
 LabelJustification="Left"
 LabelAlignment="Left"
><s font="3" size="10" color="0" face="96">NO2</s></t></n><n
 id="1927"
 p="272.70 303.82"
 Z="888"
 AS="N"
 AtomID="127"
/><n
 id="1928"
 p="285.18 311.02"
 Z="890"
 AS="N"
 AtomID="128"
/><b
 id="1929"
 Z="874"
 B="1167"
 E="1168"
 BS="N"
/><b
 id="1930"
 Z="875"
 B="1168"
 E="1169"
 Order="2"
 BS="N"
 BondCircularOrdering="1929 1934 1931 0"
/><b
 id="1931"
 Z="876"
 B="1169"
 E="1170"
 BS="N"
/><b
 id="1932"
 Z="877"
 B="1170"
 E="1171"
 Order="2"
 BS="N"
 BondCircularOrdering="0 1931 1933 1939"
/><b
 id="1933"
 Z="878"
 B="1171"
 E="1172"
 BS="N"
/><b
 id="1934"
 Z="879"
 B="1168"
 E="1172"
 BS="N"
/><b
 id="1935"
 Z="880"
 B="1172"
 E="1173"
 BS="N"
/><b
 id="1936"
 Z="881"
 B="1173"
 E="1916"
 BS="N"
/><b
 id="1937"
 Z="882"
 B="1916"
 E="1917"
 BS="N"
/><b
 id="1938"
 Z="885"
 B="1917"
 E="1918"
 BS="N"
/><b
 id="1939"
 Z="887"
 B="1171"
 E="1919"
 BS="N"
/><b
 id="1940"
 Z="889"
 B="1918"
 E="1927"
 BS="N"
/><b
 id="1941"
 Z="891"
 B="1927"
 E="1928"
 Order="3"
 BS="N"
/></fragment></group><group
 id="1942"
 BoundingBox="302.53 263.37 380.26 314.67"
 Z="921"
><fragment
 id="1943"
 BoundingBox="302.53 263.37 380.26 314.67"
 Z="902"
><n
 id="1944"
 p="312.78 314.61"
 Z="900"
 AS="N"
 AtomID="178"
/><n
 id="1945"
 p="315.78 300.52"
 Z="901"
 AS="N"
 AtomID="179"
/><n
 id="1946"
 p="306.14 289.82"
 Z="903"
 Element="7"
 NumHydrogens="0"
 NeedsClean="yes"
 AS="N"
 AtomID="180"
><t
 p="302.53 293.72"
 BoundingBox="302.53 285.38 309.75 293.72"
 LabelJustification="Left"
 LabelAlignment="Right"
><s font="3" size="10" color="0" face="96">N</s></t></n><n
 id="1947"
 p="313.34 277.35"
 Z="904"
 AS="N"
 AtomID="181"
/><n
 id="1948"
 p="327.43 280.35"
 Z="905"
 AS="N"
 AtomID="182"
/><n
 id="1949"
 p="338.13 270.71"
 Z="906"
 NodeType="Fragment"
 NeedsClean="yes"
 AS="N"
 AtomID="183"
><fragment
 id="2147"
><n
 id="1951"
 p="338.13 270.71"
 Z="893"
 Element="7"
 NumHydrogens="0"
 Charge="1"
 NeedsClean="yes"
><t
 p="334.52 274.61"
 BoundingBox="334.52 265.16 346.12 274.61"
 LabelJustification="Left"
 LabelAlignment="Left"
><s font="3" size="10" color="0" face="96">N+</s></t></n><n
 id="1952"
 p="351.77 275.14"
 Z="894"
 Element="8"
 NumHydrogens="0"
 NeedsClean="yes"
><t
 p="347.88 279.04"
 BoundingBox="347.88 270.52 355.66 279.14"
 LabelJustification="Left"
><s font="3" size="10" color="0" face="96">O</s></t></n><n
 id="1953"
 p="335.14 256.67"
 Z="895"
 Element="8"
 NumHydrogens="0"
 Charge="-1"
 NeedsClean="yes"
><t
 p="342.36 260.57"
 BoundingBox="332.08 252.05 342.36 260.67"
 LabelJustification="Right"
 Justification="Right"
 LabelAlignment="Right"
><s font="3" size="10" color="0" face="96">O-</s></t></n><n
 id="1954"
 p="327.46 280.31"
 Z="896"
 NodeType="ExternalConnectionPoint"
 ExternalConnectionNum="1"
/><b
 id="1955"
 Z="897"
 B="1951"
 E="1952"
 Order="2"
/><b
 id="1956"
 Z="898"
 B="1951"
 E="1953"
/><b
 id="1957"
 Z="899"
 B="1954"
 E="1951"
/></fragment><t
 p="334.52 274.61"
 BoundingBox="334.52 266.09 353.69 276.81"
 LabelJustification="Left"
 LabelAlignment="Left"
><s font="3" size="10" color="0" face="96">NO2</s></t></n><n
 id="1218"
 p="328.93 294.67"
 Z="907"
 Element="7"
 NumHydrogens="0"
 NeedsClean="yes"
 AS="N"
 AtomID="177"
><t
 p="325.32 298.57"
 BoundingBox="325.32 290.23 332.54 298.57"
 LabelJustification="Left"
 LabelAlignment="Left"
><s font="3" size="10" color="0" face="96">N</s></t></n><n
 id="1958"
 p="341.40 301.87"
 Z="908"
 AS="N"
 AtomID="184"
/><n
 id="1959"
 p="353.87 294.67"
 Z="909"
 AS="u"
 AtomID="185"
/><n
 id="1960"
 p="366.34 301.87"
 Z="910"
 Element="8"
 NumHydrogens="1"
 NeedsClean="yes"
 AS="N"
 AtomID="186"
><t
 p="362.45 305.77"
 BoundingBox="362.45 297.25 377.45 305.87"
 LabelJustification="Left"
 LabelAlignment="Left"
><s font="3" size="10" color="0" face="96">OH</s></t></n><n
 id="1961"
 p="353.87 280.27"
 Z="922"
 AS="N"
 AtomID="187"
/><n
 id="1962"
 p="366.34 273.07"
 Z="924"
 AS="N"
 AtomID="188"
/><n
 id="1963"
 p="378.81 265.87"
 Z="926"
 AS="N"
 AtomID="189"
/><b
 id="1964"
 Z="911"
 B="1944"
 E="1945"
 BS="N"
/><b
 id="1965"
 Z="912"
 B="1945"
 E="1946"
 Order="2"
 BS="N"
 BondCircularOrdering="1964 1970 1966 0"
/><b
 id="1966"
 Z="913"
 B="1946"
 E="1947"
 BS="N"
/><b
 id="1967"
 Z="914"
 B="1947"
 E="1948"
 Order="2"
 BS="N"
 BondCircularOrdering="0 1966 1969 1968"
/><b
 id="1968"
 Z="915"
 B="1948"
 E="1949"
 BS="N"
/><b
 id="1969"
 Z="916"
 B="1948"
 E="1218"
 BS="N"
/><b
 id="1970"
 Z="917"
 B="1945"
 E="1218"
 BS="N"
/><b
 id="1971"
 Z="918"
 B="1218"
 E="1958"
 BS="N"
/><b
 id="1972"
 Z="919"
 B="1958"
 E="1959"
 BS="N"
/><b
 id="1973"
 Z="920"
 B="1959"
 E="1960"
 BS="N"
/><b
 id="1974"
 Z="923"
 B="1959"
 E="1961"
 BS="N"
/><b
 id="1975"
 Z="925"
 B="1961"
 E="1962"
 BS="N"
/><b
 id="1976"
 Z="927"
 B="1962"
 E="1963"
 Order="3"
 BS="N"
/></fragment></group><group
 id="1977"
 BoundingBox="312.33 356.77 388.19 411.87"
 Z="946"
><fragment
 id="1978"
 BoundingBox="312.33 356.77 388.19 411.87"
 Z="931"
><n
 id="1979"
 p="333.18 411.81"
 Z="929"
 AS="N"
 AtomID="195"
/><n
 id="1980"
 p="336.18 397.72"
 Z="930"
 AS="N"
 AtomID="196"
/><n
 id="1981"
 p="326.54 387.02"
 Z="932"
 Element="7"
 NumHydrogens="0"
 NeedsClean="yes"
 AS="N"
 AtomID="197"
><t
 p="322.93 390.92"
 BoundingBox="322.93 382.58 330.15 390.92"
 LabelJustification="Left"
 LabelAlignment="Right"
><s font="3" size="10" color="0" face="96">N</s></t></n><n
 id="1982"
 p="333.74 374.55"
 Z="933"
 AS="N"
 AtomID="198"
/><n
 id="1983"
 p="347.83 377.55"
 Z="934"
 AS="N"
 AtomID="199"
/><n
 id="1286"
 p="349.33 391.87"
 Z="935"
 Element="7"
 NumHydrogens="0"
 NeedsClean="yes"
 AS="N"
 AtomID="190"
><t
 p="345.72 395.77"
 BoundingBox="345.72 387.43 352.94 395.77"
 LabelJustification="Left"
 LabelAlignment="Left"
><s font="3" size="10" color="0" face="96">N</s></t></n><n
 id="1287"
 p="361.80 399.07"
 Z="936"
 AS="N"
 AtomID="191"
/><n
 id="1288"
 p="374.27 391.87"
 Z="937"
 AS="N"
 AtomID="192"
/><n
 id="1306"
 p="386.74 384.67"
 Z="947"
 AS="N"
 AtomID="193"
/><n
 id="1308"
 p="327.89 361.39"
 Z="949"
 NodeType="Fragment"
 NeedsClean="yes"
 AS="N"
 AtomID="194"
><fragment
 id="2148"
><n
 id="1985"
 p="327.89 361.39"
 Z="823"
 Element="7"
 NumHydrogens="0"
 Charge="1"
 NeedsClean="yes"
><t
 p="324.28 365.29"
 BoundingBox="324.28 355.84 335.88 365.29"
 LabelJustification="Left"
 LabelAlignment="Left"
><s font="3" size="10" color="0" face="96">N+</s></t></n><n
 id="1986"
 p="336.33 349.79"
 Z="824"
 Element="8"
 NumHydrogens="0"
 NeedsClean="yes"
><t
 p="332.44 353.69"
 BoundingBox="332.44 345.17 340.22 353.79"
 LabelJustification="Left"
><s font="3" size="10" color="0" face="96">O</s></t></n><n
 id="1987"
 p="313.62 359.89"
 Z="825"
 Element="8"
 NumHydrogens="0"
 Charge="-1"
 NeedsClean="yes"
><t
 p="320.84 363.79"
 BoundingBox="310.56 355.27 320.84 363.89"
 LabelJustification="Right"
 Justification="Right"
 LabelAlignment="Right"
><s font="3" size="10" color="0" face="96">O-</s></t></n><n
 id="1988"
 p="333.72 374.50"
 Z="826"
 NodeType="ExternalConnectionPoint"
 ExternalConnectionNum="1"
/><b
 id="1989"
 Z="827"
 B="1985"
 E="1986"
 Order="2"
/><b
 id="1990"
 Z="828"
 B="1985"
 E="1987"
/><b
 id="1991"
 Z="829"
 B="1988"
 E="1985"
/></fragment><t
 p="331.50 365.29"
 BoundingBox="312.33 356.77 331.50 367.49"
 LabelJustification="Right"
 Justification="Right"
 LabelAlignment="Right"
><s font="3" size="10" color="0" face="96">NO2</s></t></n><b
 id="1293"
 Z="938"
 B="1979"
 E="1980"
 BS="N"
/><b
 id="1294"
 Z="939"
 B="1980"
 E="1981"
 Order="2"
 BS="N"
 BondCircularOrdering="1293 1299 1295 0"
/><b
 id="1295"
 Z="940"
 B="1981"
 E="1982"
 BS="N"
/><b
 id="1296"
 Z="941"
 B="1982"
 E="1983"
 Order="2"
 BS="N"
 BondCircularOrdering="1309 1295 1298 0"
/><b
 id="1298"
 Z="942"
 B="1983"
 E="1286"
 BS="N"
/><b
 id="1299"
 Z="943"
 B="1980"
 E="1286"
 BS="N"
/><b
 id="1300"
 Z="944"
 B="1286"
 E="1287"
 BS="N"
/><b
 id="1301"
 Z="945"
 B="1287"
 E="1288"
 BS="N"
/><b
 id="1307"
 Z="948"
 B="1288"
 E="1306"
 Order="3"
 BS="N"
/><b
 id="1309"
 Z="950"
 B="1982"
 E="1308"
 BS="N"
/></fragment></group><group
 id="919"
 BoundingBox="309.36 159.68 359.77 218.05"
 Z="974"
><fragment
 id="920"
 BoundingBox="309.36 159.68 359.77 218.05"
 Z="961"
><n
 id="921"
 p="334.26 214.05"
 Z="959"
 AS="N"
 AtomID="85"
/><n
 id="922"
 p="327.26 201.46"
 Z="960"
 AS="N"
 AtomID="86"
/><n
 id="923"
 p="312.97 199.71"
 Z="962"
 Element="7"
 NumHydrogens="0"
 NeedsClean="yes"
 AS="N"
 AtomID="87"
><t
 p="309.36 203.61"
 BoundingBox="309.36 195.27 316.58 203.61"
 LabelJustification="Left"
><s font="3" size="10" color="0" face="96">N</s></t></n><n
 id="924"
 p="310.21 185.58"
 Z="963"
 AS="N"
 AtomID="88"
/><n
 id="925"
 p="322.80 178.60"
 Z="964"
 AS="N"
 AtomID="89"
/><n
 id="926"
 p="333.34 188.41"
 Z="965"
 Element="7"
 NumHydrogens="0"
 NeedsClean="yes"
 AS="N"
 AtomID="90"
><t
 p="329.73 192.31"
 BoundingBox="329.73 183.97 336.95 192.31"
 LabelJustification="Left"
><s font="3" size="10" color="0" face="96">N</s></t></n><n
 id="927"
 p="347.48 185.65"
 Z="966"
 AS="N"
 AtomID="91"
/><n
 id="928"
 p="324.55 164.30"
 Z="975"
 NodeType="Fragment"
 NeedsClean="yes"
 AS="N"
 AtomID="92"
><fragment
 id="2149"
><n
 id="930"
 p="324.55 164.30"
 Z="952"
 Element="7"
 NumHydrogens="0"
 Charge="1"
 NeedsClean="yes"
><t
 p="320.94 168.20"
 BoundingBox="320.94 158.75 332.54 168.20"
 LabelJustification="Left"
 LabelAlignment="Left"
><s font="3" size="10" color="0" face="96">N+</s></t></n><n
 id="931"
 p="337.75 158.69"
 Z="953"
 Element="8"
 NumHydrogens="0"
 NeedsClean="yes"
><t
 p="333.86 162.59"
 BoundingBox="333.86 154.07 341.64 162.69"
 LabelJustification="Left"
><s font="3" size="10" color="0" face="96">O</s></t></n><n
 id="932"
 p="313.08 155.68"
 Z="954"
 Element="8"
 NumHydrogens="0"
 Charge="-1"
 NeedsClean="yes"
><t
 p="320.30 159.58"
 BoundingBox="310.02 151.06 320.30 159.68"
 LabelJustification="Right"
 Justification="Right"
 LabelAlignment="Right"
><s font="3" size="10" color="0" face="96">O-</s></t></n><n
 id="933"
 p="322.81 178.55"
 Z="955"
 NodeType="ExternalConnectionPoint"
 ExternalConnectionNum="1"
/><b
 id="934"
 Z="956"
 B="930"
 E="931"
 Order="2"
/><b
 id="935"
 Z="957"
 B="930"
 E="932"
/><b
 id="936"
 Z="958"
 B="933"
 E="930"
/></fragment><t
 p="320.94 168.20"
 BoundingBox="320.94 159.68 340.11 170.40"
 LabelJustification="Left"
 LabelAlignment="Left"
><s font="3" size="10" color="0" face="96">NO2</s></t></n><n
 id="937"
 p="348.66 214.05"
 Z="977"
 Element="8"
 NumHydrogens="1"
 NeedsClean="yes"
 AS="N"
 AtomID="93"
><t
 p="344.77 217.95"
 BoundingBox="344.77 209.43 359.77 218.05"
 LabelJustification="Left"
 LabelAlignment="Left"
><s font="3" size="10" color="0" face="96">OH</s></t></n><b
 id="939"
 Z="967"
 B="921"
 E="922"
 BS="N"
/><b
 id="940"
 Z="968"
 B="922"
 E="923"
 Order="2"
 BS="N"
 BondCircularOrdering="939 944 941 0"
/><b
 id="941"
 Z="969"
 B="923"
 E="924"
 BS="N"
/><b
 id="942"
 Z="970"
 B="924"
 E="925"
 Order="2"
 BS="N"
 BondCircularOrdering="0 941 943 946"
/><b
 id="943"
 Z="971"
 B="925"
 E="926"
 BS="N"
/><b
 id="944"
 Z="972"
 B="922"
 E="926"
 BS="N"
/><b
 id="945"
 Z="973"
 B="926"
 E="927"
 BS="N"
/><b
 id="946"
 Z="976"
 B="925"
 E="928"
 BS="N"
/><b
 id="947"
 Z="978"
 B="921"
 E="937"
 BS="N"
/></fragment></group><group
 id="953"
 BoundingBox="177.15 164.71 252.07 213.28"
 Z="1006"
><fragment
 id="954"
 BoundingBox="177.15 164.71 252.07 213.28"
 Z="989"
><n
 id="955"
 p="187.40 213.22"
 Z="987"
 AS="N"
 AtomID="94"
/><n
 id="956"
 p="190.39 199.13"
 Z="988"
 AS="N"
 AtomID="95"
/><n
 id="957"
 p="180.76 188.43"
 Z="990"
 Element="7"
 NumHydrogens="0"
 NeedsClean="yes"
 AS="N"
 AtomID="96"
><t
 p="177.15 192.33"
 BoundingBox="177.15 183.99 184.37 192.33"
 LabelJustification="Left"
><s font="3" size="10" color="0" face="96">N</s></t></n><n
 id="958"
 p="187.96 175.96"
 Z="991"
 AS="N"
 AtomID="97"
/><n
 id="959"
 p="202.04 178.96"
 Z="992"
 AS="N"
 AtomID="98"
/><n
 id="960"
 p="203.55 193.28"
 Z="993"
 Element="7"
 NumHydrogens="0"
 NeedsClean="yes"
 AS="N"
 AtomID="99"
><t
 p="199.94 197.18"
 BoundingBox="199.94 188.84 207.16 197.18"
 LabelJustification="Left"
><s font="3" size="10" color="0" face="96">N</s></t></n><n
 id="961"
 p="216.02 200.48"
 Z="994"
 AS="N"
 AtomID="100"
/><n
 id="962"
 p="228.49 193.28"
 Z="995"
 AS="N"
 AtomID="101"
/><n
 id="963"
 p="240.96 200.48"
 Z="996"
 Element="8"
 NumHydrogens="1"
 NeedsClean="yes"
 AS="N"
 AtomID="102"
><t
 p="237.07 204.38"
 BoundingBox="237.07 195.86 252.07 204.48"
 LabelJustification="Left"
 LabelAlignment="Left"
><s font="3" size="10" color="0" face="96">OH</s></t></n><n
 id="965"
 p="212.75 169.33"
 Z="1007"
 NodeType="Fragment"
 NeedsClean="yes"
 AS="N"
 AtomID="103"
><fragment
 id="2150"
><n
 id="967"
 p="212.75 169.33"
 Z="980"
 Element="7"
 NumHydrogens="0"
 Charge="1"
 NeedsClean="yes"
><t
 p="209.14 173.23"
 BoundingBox="209.14 163.78 220.74 173.23"
 LabelJustification="Left"
 LabelAlignment="Left"
><s font="3" size="10" color="0" face="96">N+</s></t></n><n
 id="968"
 p="226.39 173.76"
 Z="981"
 Element="8"
 NumHydrogens="0"
 NeedsClean="yes"
><t
 p="222.50 177.66"
 BoundingBox="222.50 169.14 230.28 177.76"
 LabelJustification="Left"
><s font="3" size="10" color="0" face="96">O</s></t></n><n
 id="969"
 p="209.76 155.29"
 Z="982"
 Element="8"
 NumHydrogens="0"
 Charge="-1"
 NeedsClean="yes"
><t
 p="216.98 159.19"
 BoundingBox="206.70 150.67 216.98 159.29"
 LabelJustification="Right"
 Justification="Right"
 LabelAlignment="Right"
><s font="3" size="10" color="0" face="96">O-</s></t></n><n
 id="970"
 p="202.08 178.93"
 Z="983"
 NodeType="ExternalConnectionPoint"
 ExternalConnectionNum="1"
/><b
 id="971"
 Z="984"
 B="967"
 E="968"
 Order="2"
/><b
 id="972"
 Z="985"
 B="967"
 E="969"
/><b
 id="973"
 Z="986"
 B="970"
 E="967"
/></fragment><t
 p="209.14 173.23"
 BoundingBox="209.14 164.71 228.31 175.43"
 LabelJustification="Left"
 LabelAlignment="Left"
><s font="3" size="10" color="0" face="96">NO2</s></t></n><b
 id="976"
 Z="997"
 B="955"
 E="956"
 BS="N"
/><b
 id="977"
 Z="998"
 B="956"
 E="957"
 Order="2"
 BS="N"
 BondCircularOrdering="976 981 978 0"
/><b
 id="978"
 Z="999"
 B="957"
 E="958"
 BS="N"
/><b
 id="979"
 Z="1000"
 B="958"
 E="959"
 Order="2"
 BS="N"
 BondCircularOrdering="0 978 980 986"
/><b
 id="980"
 Z="1001"
 B="959"
 E="960"
 BS="N"
/><b
 id="981"
 Z="1002"
 B="956"
 E="960"
 BS="N"
/><b
 id="982"
 Z="1003"
 B="960"
 E="961"
 BS="N"
/><b
 id="983"
 Z="1004"
 B="961"
 E="962"
 BS="N"
/><b
 id="984"
 Z="1005"
 B="962"
 E="963"
 BS="N"
/><b
 id="986"
 Z="1008"
 B="959"
 E="965"
 BS="N"
/></fragment></group><fragment
 id="547"
 BoundingBox="542.31 134.25 611.54 189.66"
 Z="545"
><n
 id="548"
 p="545.92 171.42"
 Z="543"
 Element="7"
 NumHydrogens="0"
 NeedsClean="yes"
 AS="N"
 AtomID="24"
><t
 p="542.31 175.32"
 BoundingBox="542.31 166.98 549.53 175.32"
 LabelJustification="Left"
 LabelAlignment="Right"
><s font="3" size="10" color="0" face="96">N</s></t></n><n
 id="549"
 p="545.92 157.02"
 Z="544"
 AS="N"
 AtomID="25"
/><n
 id="550"
 p="559.62 152.57"
 Z="546"
 AS="N"
 AtomID="26"
/><n
 id="551"
 p="568.08 164.22"
 Z="547"
 Element="7"
 NumHydrogens="0"
 NeedsClean="yes"
 AS="N"
 AtomID="27"
><t
 p="564.47 168.12"
 BoundingBox="564.47 159.78 571.69 168.12"
 LabelJustification="Left"
 LabelAlignment="Left"
><s font="3" size="10" color="0" face="96">N</s></t></n><n
 id="552"
 p="559.62 175.87"
 Z="548"
 AS="N"
 AtomID="28"
/><n
 id="553"
 p="564.07 138.87"
 Z="554"
 NodeType="Fragment"
 NeedsClean="yes"
 AS="N"
 AtomID="29"
><fragment
 id="2136"
><n
 id="554"
 p="564.07 138.87"
 Z="513"
 Element="7"
 NumHydrogens="0"
 Charge="1"
 NeedsClean="yes"
><t
 p="560.46 142.77"
 BoundingBox="560.46 133.32 572.06 142.77"
 LabelJustification="Left"
 LabelAlignment="Left"
><s font="3" size="10" color="0" face="96">N+</s></t></n><n
 id="555"
 p="554.46 149.53"
 Z="514"
 Element="8"
 NumHydrogens="0"
 NeedsClean="yes"
><t
 p="550.57 153.43"
 BoundingBox="550.57 144.91 558.35 153.53"
 LabelJustification="Left"
><s font="3" size="10" color="0" face="96">O</s></t></n><n
 id="556"
 p="578.10 141.85"
 Z="515"
 Element="8"
 NumHydrogens="0"
 Charge="-1"
 NeedsClean="yes"
><t
 p="574.21 145.75"
 BoundingBox="574.21 137.23 584.49 145.85"
 LabelJustification="Left"
 LabelAlignment="Left"
><s font="3" size="10" color="0" face="96">O-</s></t></n><n
 id="557"
 p="559.63 125.22"
 Z="516"
 NodeType="ExternalConnectionPoint"
 ExternalConnectionNum="1"
/><b
 id="558"
 Z="517"
 B="554"
 E="555"
 Order="2"
/><b
 id="559"
 Z="518"
 B="554"
 E="556"
/><b
 id="560"
 Z="519"
 B="557"
 E="554"
/></fragment><t
 p="560.46 142.77"
 BoundingBox="560.46 134.25 579.63 144.97"
 LabelJustification="Left"
 LabelAlignment="Left"
><s font="3" size="10" color="0" face="96">NO2</s></t></n><n
 id="561"
 p="582.48 164.22"
 Z="556"
 AS="N"
 AtomID="30"
/><n
 id="562"
 p="564.07 189.57"
 Z="558"
 AS="N"
 AtomID="31"
/><n
 id="563"
 p="589.68 176.69"
 Z="560"
 AS="N"
 AtomID="32"
/><n
 id="564"
 p="604.08 176.69"
 Z="562"
 Element="8"
 NumHydrogens="0"
 NeedsClean="yes"
 AS="N"
 AtomID="33"
><t
 p="600.19 180.59"
 BoundingBox="600.19 172.07 607.97 180.69"
 LabelJustification="Left"
 LabelAlignment="Left"
><s font="3" size="10" color="0" face="96">O</s></t></n><n
 id="565"
 p="611.28 189.16"
 Z="564"
 color="4"
 AS="N"
 AtomID="34"
/><b
 id="568"
 Z="549"
 B="548"
 E="549"
 BS="N"
/><b
 id="569"
 Z="550"
 B="549"
 E="550"
 Order="2"
 BS="N"
 BondCircularOrdering="0 568 570 573"
/><b
 id="570"
 Z="551"
 B="550"
 E="551"
 BS="N"
/><b
 id="571"
 Z="552"
 B="551"
 E="552"
 BS="N"
/><b
 id="572"
 Z="553"
 B="552"
 E="548"
 Order="2"
 BS="N"
 BondCircularOrdering="575 571 568 0"
/><b
 id="573"
 Z="555"
 B="550"
 E="553"
 BS="N"
/><b
 id="574"
 Z="557"
 B="551"
 E="561"
 BS="N"
/><b
 id="575"
 Z="559"
 B="552"
 E="562"
 BS="N"
/><b
 id="576"
 Z="561"
 B="561"
 E="563"
 BS="N"
/><b
 id="577"
 Z="563"
 B="563"
 E="564"
 BS="N"
/><b
 id="578"
 Z="565"
 B="564"
 E="565"
 BS="N"
/></fragment><fragment
 id="581"
 BoundingBox="730.46 133.97 813.83 189.38"
 Z="569"
><n
 id="582"
 p="734.07 171.14"
 Z="567"
 Element="7"
 NumHydrogens="0"
 NeedsClean="yes"
 AS="N"
 AtomID="35"
><t
 p="730.46 175.04"
 BoundingBox="730.46 166.70 737.68 175.04"
 LabelJustification="Left"
 LabelAlignment="Right"
><s font="3" size="10" color="0" face="96">N</s></t></n><n
 id="583"
 p="734.07 156.74"
 Z="568"
 AS="N"
 AtomID="36"
/><n
 id="584"
 p="747.77 152.29"
 Z="570"
 AS="N"
 AtomID="37"
/><n
 id="585"
 p="756.23 163.94"
 Z="571"
 Element="7"
 NumHydrogens="0"
 NeedsClean="yes"
 AS="N"
 AtomID="38"
><t
 p="752.62 167.84"
 BoundingBox="752.62 159.50 759.84 167.84"
 LabelJustification="Left"
 LabelAlignment="Left"
><s font="3" size="10" color="0" face="96">N</s></t></n><n
 id="586"
 p="747.77 175.59"
 Z="572"
 AS="N"
 AtomID="39"
/><n
 id="587"
 p="752.22 189.29"
 Z="578"
 AS="N"
 AtomID="40"
/><n
 id="588"
 p="752.22 138.59"
 Z="580"
 NodeType="Fragment"
 NeedsClean="yes"
 AS="N"
 AtomID="41"
><fragment
 id="2137"
><n
 id="589"
 p="752.22 138.59"
 Z="520"
 Element="7"
 NumHydrogens="0"
 Charge="1"
 NeedsClean="yes"
><t
 p="748.61 142.49"
 BoundingBox="748.61 133.04 760.21 142.49"
 LabelJustification="Left"
 LabelAlignment="Left"
><s font="3" size="10" color="0" face="96">N+</s></t></n><n
 id="590"
 p="742.61 149.25"
 Z="521"
 Element="8"
 NumHydrogens="0"
 NeedsClean="yes"
><t
 p="738.72 153.15"
 BoundingBox="738.72 144.63 746.50 153.25"
 LabelJustification="Left"
><s font="3" size="10" color="0" face="96">O</s></t></n><n
 id="591"
 p="766.25 141.57"
 Z="522"
 Element="8"
 NumHydrogens="0"
 Charge="-1"
 NeedsClean="yes"
><t
 p="762.36 145.47"
 BoundingBox="762.36 136.95 772.64 145.57"
 LabelJustification="Left"
 LabelAlignment="Left"
><s font="3" size="10" color="0" face="96">O-</s></t></n><n
 id="592"
 p="747.78 124.94"
 Z="523"
 NodeType="ExternalConnectionPoint"
 ExternalConnectionNum="1"
/><b
 id="593"
 Z="524"
 B="589"
 E="590"
 Order="2"
/><b
 id="594"
 Z="525"
 B="589"
 E="591"
/><b
 id="595"
 Z="526"
 B="592"
 E="589"
/></fragment><t
 p="748.61 142.49"
 BoundingBox="748.61 133.97 767.78 144.69"
 LabelJustification="Left"
 LabelAlignment="Left"
><s font="3" size="10" color="0" face="96">NO2</s></t></n><n
 id="596"
 p="770.63 163.94"
 Z="582"
 AS="N"
 AtomID="42"
/><n
 id="597"
 p="777.83 176.41"
 Z="584"
 AS="N"
 AtomID="43"
/><n
 id="598"
 p="792.23 176.41"
 Z="586"
 Element="8"
 NumHydrogens="0"
 NeedsClean="yes"
 AS="N"
 AtomID="44"
><t
 p="788.34 180.31"
 BoundingBox="788.34 171.79 796.12 180.41"
 LabelJustification="Left"
 LabelAlignment="Left"
><s font="3" size="10" color="0" face="96">O</s></t></n><n
 id="599"
 p="799.43 188.88"
 Z="588"
 AS="N"
 AtomID="45"
/><n
 id="600"
 p="813.83 188.88"
 Z="590"
 AS="N"
 AtomID="46"
/><b
 id="601"
 Z="573"
 B="582"
 E="583"
 BS="N"
/><b
 id="602"
 Z="574"
 B="583"
 E="584"
 Order="2"
 BS="N"
 BondCircularOrdering="0 601 603 607"
/><b
 id="603"
 Z="575"
 B="584"
 E="585"
 BS="N"
/><b
 id="604"
 Z="576"
 B="585"
 E="586"
 BS="N"
/><b
 id="605"
 Z="577"
 B="586"
 E="582"
 Order="2"
 BS="N"
 BondCircularOrdering="606 604 601 0"
/><b
 id="606"
 Z="579"
 B="586"
 E="587"
 BS="N"
/><b
 id="607"
 Z="581"
 B="584"
 E="588"
 BS="N"
/><b
 id="608"
 Z="583"
 B="585"
 E="596"
 BS="N"
/><b
 id="609"
 Z="585"
 B="596"
 E="597"
 BS="N"
/><b
 id="610"
 Z="587"
 B="597"
 E="598"
 BS="N"
/><b
 id="611"
 Z="589"
 B="598"
 E="599"
 BS="N"
/><b
 id="612"
 Z="591"
 B="599"
 E="600"
 BS="N"
/></fragment><fragment
 id="613"
 BoundingBox="729.54 351.77 834.51 431.77"
 Z="595"
><n
 id="614"
 p="733.15 388.94"
 Z="593"
 Element="7"
 NumHydrogens="0"
 NeedsClean="yes"
 AS="N"
 AtomID="47"
><t
 p="729.54 392.84"
 BoundingBox="729.54 384.50 736.76 392.84"
 LabelJustification="Left"
 LabelAlignment="Right"
><s font="3" size="10" color="0" face="96">N</s></t></n><n
 id="615"
 p="733.15 374.54"
 Z="594"
 AS="N"
 AtomID="48"
/><n
 id="616"
 p="746.85 370.09"
 Z="596"
 AS="N"
 AtomID="49"
/><n
 id="617"
 p="755.31 381.74"
 Z="597"
 Element="7"
 NumHydrogens="0"
 NeedsClean="yes"
 AS="N"
 AtomID="50"
><t
 p="751.70 385.64"
 BoundingBox="751.70 377.30 758.92 385.64"
 LabelJustification="Left"
 LabelAlignment="Left"
><s font="3" size="10" color="0" face="96">N</s></t></n><n
 id="618"
 p="746.85 393.39"
 Z="598"
 AS="N"
 AtomID="51"
/><n
 id="619"
 p="751.30 356.39"
 Z="604"
 NodeType="Fragment"
 NeedsClean="yes"
 AS="N"
 AtomID="52"
><fragment
 id="2138"
><n
 id="620"
 p="751.30 356.39"
 Z="527"
 Element="7"
 NumHydrogens="0"
 Charge="1"
 NeedsClean="yes"
><t
 p="747.69 360.29"
 BoundingBox="747.69 350.84 759.29 360.29"
 LabelJustification="Left"
 LabelAlignment="Left"
><s font="3" size="10" color="0" face="96">N+</s></t></n><n
 id="621"
 p="741.69 367.05"
 Z="528"
 Element="8"
 NumHydrogens="0"
 NeedsClean="yes"
><t
 p="737.80 370.95"
 BoundingBox="737.80 362.43 745.58 371.05"
 LabelJustification="Left"
><s font="3" size="10" color="0" face="96">O</s></t></n><n
 id="622"
 p="765.33 359.37"
 Z="529"
 Element="8"
 NumHydrogens="0"
 Charge="-1"
 NeedsClean="yes"
><t
 p="761.44 363.27"
 BoundingBox="761.44 354.75 771.72 363.37"
 LabelJustification="Left"
 LabelAlignment="Left"
><s font="3" size="10" color="0" face="96">O-</s></t></n><n
 id="623"
 p="746.86 342.74"
 Z="530"
 NodeType="ExternalConnectionPoint"
 ExternalConnectionNum="1"
/><b
 id="624"
 Z="531"
 B="620"
 E="621"
 Order="2"
/><b
 id="625"
 Z="532"
 B="620"
 E="622"
/><b
 id="626"
 Z="533"
 B="623"
 E="620"
/></fragment><t
 p="747.69 360.29"
 BoundingBox="747.69 351.77 766.86 362.49"
 LabelJustification="Left"
 LabelAlignment="Left"
><s font="3" size="10" color="0" face="96">NO2</s></t></n><n
 id="627"
 p="751.30 407.09"
 Z="606"
 AS="N"
 AtomID="53"
/><n
 id="628"
 p="769.71 381.74"
 Z="608"
 AS="N"
 AtomID="54"
/><n
 id="629"
 p="776.91 394.21"
 Z="610"
 AS="N"
 AtomID="55"
/><n
 id="630"
 p="791.31 394.21"
 Z="612"
 Element="8"
 NumHydrogens="0"
 NeedsClean="yes"
 AS="N"
 AtomID="56"
><t
 p="787.42 398.11"
 BoundingBox="787.42 389.59 795.20 398.21"
 LabelJustification="Left"
 LabelAlignment="Left"
><s font="3" size="10" color="0" face="96">O</s></t></n><n
 id="631"
 p="798.51 406.68"
 Z="614"
 AS="N"
 AtomID="57"
/><n
 id="632"
 p="812.91 406.68"
 Z="616"
 AS="N"
 AtomID="58"
/><n
 id="633"
 p="820.11 419.15"
 Z="618"
 AS="N"
 AtomID="59"
/><n
 id="634"
 p="834.51 419.15"
 Z="620"
 AS="N"
 AtomID="60"
/><n
 id="917"
 p="812.91 431.62"
 Z="679"
 AS="N"
 AtomID="61"
/><b
 id="636"
 Z="599"
 B="614"
 E="615"
 BS="N"
/><b
 id="637"
 Z="600"
 B="615"
 E="616"
 Order="2"
 BS="N"
 BondCircularOrdering="0 636 638 641"
/><b
 id="638"
 Z="601"
 B="616"
 E="617"
 BS="N"
/><b
 id="639"
 Z="602"
 B="617"
 E="618"
 BS="N"
/><b
 id="640"
 Z="603"
 B="618"
 E="614"
 Order="2"
 BS="N"
 BondCircularOrdering="642 639 636 0"
/><b
 id="641"
 Z="605"
 B="616"
 E="619"
 BS="N"
/><b
 id="642"
 Z="607"
 B="618"
 E="627"
 BS="N"
/><b
 id="643"
 Z="609"
 B="617"
 E="628"
 BS="N"
/><b
 id="644"
 Z="611"
 B="628"
 E="629"
 BS="N"
/><b
 id="645"
 Z="613"
 B="629"
 E="630"
 BS="N"
/><b
 id="646"
 Z="615"
 B="630"
 E="631"
 BS="N"
/><b
 id="647"
 Z="617"
 B="631"
 E="632"
 BS="N"
/><b
 id="648"
 Z="619"
 B="632"
 E="633"
 Order="2"
 BS="N"
 BondCircularOrdering="0 647 918 649"
/><b
 id="649"
 Z="621"
 B="633"
 E="634"
 BS="N"
/><b
 id="918"
 Z="680"
 B="633"
 E="917"
 BS="N"
/></fragment><fragment
 id="651"
 BoundingBox="535.82 351.32 626.65 420.15"
 Z="625"
><n
 id="652"
 p="539.43 388.49"
 Z="623"
 Element="7"
 NumHydrogens="0"
 NeedsClean="yes"
 AS="N"
 AtomID="62"
><t
 p="535.82 392.39"
 BoundingBox="535.82 384.05 543.04 392.39"
 LabelJustification="Left"
 LabelAlignment="Right"
><s font="3" size="10" color="0" face="96">N</s></t></n><n
 id="653"
 p="539.43 374.09"
 Z="624"
 AS="N"
 AtomID="63"
/><n
 id="654"
 p="553.13 369.64"
 Z="626"
 AS="N"
 AtomID="64"
/><n
 id="655"
 p="561.59 381.29"
 Z="627"
 Element="7"
 NumHydrogens="0"
 NeedsClean="yes"
 AS="N"
 AtomID="65"
><t
 p="557.98 385.19"
 BoundingBox="557.98 376.85 565.20 385.19"
 LabelJustification="Left"
 LabelAlignment="Left"
><s font="3" size="10" color="0" face="96">N</s></t></n><n
 id="656"
 p="553.13 392.94"
 Z="628"
 AS="N"
 AtomID="66"
/><n
 id="657"
 p="557.58 406.64"
 Z="634"
 AS="N"
 AtomID="67"
/><n
 id="658"
 p="575.99 381.29"
 Z="636"
 AS="N"
 AtomID="68"
/><n
 id="659"
 p="557.58 355.94"
 Z="638"
 NodeType="Fragment"
 NeedsClean="yes"
 AS="N"
 AtomID="69"
><fragment
 id="2139"
><n
 id="660"
 p="557.58 355.94"
 Z="534"
 Element="7"
 NumHydrogens="0"
 Charge="1"
 NeedsClean="yes"
><t
 p="553.97 359.84"
 BoundingBox="553.97 350.39 565.57 359.84"
 LabelJustification="Left"
 LabelAlignment="Left"
><s font="3" size="10" color="0" face="96">N+</s></t></n><n
 id="661"
 p="547.97 366.60"
 Z="535"
 Element="8"
 NumHydrogens="0"
 NeedsClean="yes"
><t
 p="544.08 370.50"
 BoundingBox="544.08 361.98 551.86 370.60"
 LabelJustification="Left"
><s font="3" size="10" color="0" face="96">O</s></t></n><n
 id="662"
 p="571.61 358.92"
 Z="536"
 Element="8"
 NumHydrogens="0"
 Charge="-1"
 NeedsClean="yes"
><t
 p="567.72 362.82"
 BoundingBox="567.72 354.30 578 362.92"
 LabelJustification="Left"
 LabelAlignment="Left"
><s font="3" size="10" color="0" face="96">O-</s></t></n><n
 id="663"
 p="553.14 342.29"
 Z="537"
 NodeType="ExternalConnectionPoint"
 ExternalConnectionNum="1"
/><b
 id="664"
 Z="538"
 B="660"
 E="661"
 Order="2"
/><b
 id="665"
 Z="539"
 B="660"
 E="662"
/><b
 id="666"
 Z="540"
 B="663"
 E="660"
/></fragment><t
 p="553.97 359.84"
 BoundingBox="553.97 351.32 573.14 362.04"
 LabelJustification="Left"
 LabelAlignment="Left"
><s font="3" size="10" color="0" face="96">NO2</s></t></n><n
 id="667"
 p="583.19 393.76"
 Z="640"
 AS="N"
 AtomID="70"
/><n
 id="668"
 p="597.59 393.76"
 Z="642"
 Element="8"
 NumHydrogens="0"
 NeedsClean="yes"
 AS="N"
 AtomID="71"
><t
 p="593.70 397.66"
 BoundingBox="593.70 389.14 601.48 397.76"
 LabelJustification="Left"
 LabelAlignment="Left"
><s font="3" size="10" color="0" face="96">O</s></t></n><n
 id="669"
 p="604.79 406.23"
 Z="644"
 AS="N"
 AtomID="72"
/><n
 id="670"
 p="619.19 406.23"
 Z="646"
 AS="N"
 AtomID="73"
/><n
 id="671"
 p="626.39 418.70"
 Z="648"
 AS="N"
 AtomID="74"
/><b
 id="672"
 Z="629"
 B="652"
 E="653"
 BS="N"
/><b
 id="673"
 Z="630"
 B="653"
 E="654"
 Order="2"
 BS="N"
 BondCircularOrdering="0 672 674 679"
/><b
 id="674"
 Z="631"
 B="654"
 E="655"
 BS="N"
/><b
 id="675"
 Z="632"
 B="655"
 E="656"
 BS="N"
/><b
 id="676"
 Z="633"
 B="656"
 E="652"
 Order="2"
 BS="N"
 BondCircularOrdering="677 675 672 0"
/><b
 id="677"
 Z="635"
 B="656"
 E="657"
 BS="N"
/><b
 id="678"
 Z="637"
 B="655"
 E="658"
 BS="N"
/><b
 id="679"
 Z="639"
 B="654"
 E="659"
 BS="N"
/><b
 id="680"
 Z="641"
 B="658"
 E="667"
 BS="N"
/><b
 id="681"
 Z="643"
 B="667"
 E="668"
 BS="N"
/><b
 id="682"
 Z="645"
 B="668"
 E="669"
 BS="N"
/><b
 id="683"
 Z="647"
 B="669"
 E="670"
 BS="N"
/><b
 id="684"
 Z="649"
 B="670"
 E="671"
 Order="2"
 BS="N"
/></fragment><fragment
 id="1245"
 BoundingBox="635.66 234.88 726.49 302.41"
 Z="757"
><n
 id="1246"
 p="639.27 272.05"
 Z="755"
 Element="7"
 NumHydrogens="0"
 NeedsClean="yes"
 AS="N"
 AtomID="152"
><t
 p="635.66 275.95"
 BoundingBox="635.66 267.61 642.88 275.95"
 LabelJustification="Left"
 LabelAlignment="Right"
><s font="3" size="10" color="0" face="96">N</s></t></n><n
 id="1247"
 p="639.27 257.65"
 Z="756"
 AS="N"
 AtomID="153"
/><n
 id="1248"
 p="652.97 253.20"
 Z="758"
 AS="N"
 AtomID="154"
/><n
 id="1249"
 p="661.43 264.85"
 Z="759"
 Element="7"
 NumHydrogens="0"
 NeedsClean="yes"
 AS="N"
 AtomID="155"
><t
 p="657.82 268.75"
 BoundingBox="657.82 260.41 665.04 268.75"
 LabelJustification="Left"
 LabelAlignment="Left"
><s font="3" size="10" color="0" face="96">N</s></t></n><n
 id="1250"
 p="652.97 276.50"
 Z="760"
 AS="N"
 AtomID="156"
/><n
 id="1251"
 p="657.42 290.20"
 Z="766"
 AS="N"
 AtomID="157"
/><n
 id="1252"
 p="657.42 239.50"
 Z="768"
 NodeType="Fragment"
 NeedsClean="yes"
 AS="N"
 AtomID="158"
><fragment
 id="2143"
><n
 id="1254"
 p="657.42 239.50"
 Z="747"
 Element="7"
 NumHydrogens="0"
 Charge="1"
 NeedsClean="yes"
><t
 p="653.81 243.40"
 BoundingBox="653.81 233.95 665.41 243.40"
 LabelJustification="Left"
 LabelAlignment="Left"
><s font="3" size="10" color="0" face="96">N+</s></t></n><n
 id="1255"
 p="647.81 250.16"
 Z="748"
 Element="8"
 NumHydrogens="0"
 NeedsClean="yes"
><t
 p="643.92 254.06"
 BoundingBox="643.92 245.54 651.70 254.16"
 LabelJustification="Left"
><s font="3" size="10" color="0" face="96">O</s></t></n><n
 id="1256"
 p="671.45 242.48"
 Z="749"
 Element="8"
 NumHydrogens="0"
 Charge="-1"
 NeedsClean="yes"
><t
 p="667.56 246.38"
 BoundingBox="667.56 237.86 677.84 246.48"
 LabelJustification="Left"
 LabelAlignment="Left"
><s font="3" size="10" color="0" face="96">O-</s></t></n><n
 id="1257"
 p="652.98 225.85"
 Z="750"
 NodeType="ExternalConnectionPoint"
 ExternalConnectionNum="1"
/><b
 id="1258"
 Z="751"
 B="1254"
 E="1255"
 Order="2"
/><b
 id="1259"
 Z="752"
 B="1254"
 E="1256"
/><b
 id="1260"
 Z="753"
 B="1257"
 E="1254"
/></fragment><t
 p="653.81 243.40"
 BoundingBox="653.81 234.88 672.98 245.60"
 LabelJustification="Left"
 LabelAlignment="Left"
><s font="3" size="10" color="0" face="96">NO2</s></t></n><n
 id="1261"
 p="675.83 264.85"
 Z="770"
 AS="N"
 AtomID="159"
/><n
 id="1262"
 p="683.03 277.32"
 Z="772"
 AS="N"
 AtomID="160"
/><n
 id="1263"
 p="697.43 277.32"
 Z="774"
 Element="8"
 NumHydrogens="0"
 NeedsClean="yes"
 AS="N"
 AtomID="161"
><t
 p="693.54 281.22"
 BoundingBox="693.54 272.70 701.32 281.32"
 LabelJustification="Left"
 LabelAlignment="Left"
><s font="3" size="10" color="0" face="96">O</s></t></n><n
 id="1264"
 p="704.63 289.79"
 Z="776"
 AS="N"
 AtomID="162"
/><n
 id="1265"
 p="719.03 289.79"
 Z="778"
 AS="N"
 AtomID="163"
/><n
 id="1279"
 p="726.23 302.26"
 Z="780"
 AS="N"
 AtomID="164"
/><b
 id="1266"
 Z="761"
 B="1246"
 E="1247"
 BS="N"
/><b
 id="1267"
 Z="762"
 B="1247"
 E="1248"
 Order="2"
 BS="N"
 BondCircularOrdering="0 1266 1268 1272"
/><b
 id="1268"
 Z="763"
 B="1248"
 E="1249"
 BS="N"
/><b
 id="1269"
 Z="764"
 B="1249"
 E="1250"
 BS="N"
/><b
 id="1270"
 Z="765"
 B="1250"
 E="1246"
 Order="2"
 BS="N"
 BondCircularOrdering="1271 1269 1266 0"
/><b
 id="1271"
 Z="767"
 B="1250"
 E="1251"
 BS="N"
/><b
 id="1272"
 Z="769"
 B="1248"
 E="1252"
 BS="N"
/><b
 id="1273"
 Z="771"
 B="1249"
 E="1261"
 BS="N"
/><b
 id="1274"
 Z="773"
 B="1261"
 E="1262"
 BS="N"
/><b
 id="1275"
 Z="775"
 B="1262"
 E="1263"
 BS="N"
/><b
 id="1276"
 Z="777"
 B="1263"
 E="1264"
 BS="N"
/><b
 id="1277"
 Z="779"
 B="1264"
 E="1265"
 BS="N"
/><b
 id="1280"
 Z="781"
 B="1265"
 E="1279"
 BS="N"
/></fragment><fragment
 id="44"
 BoundingBox="541.38 469.88 618.34 522.55"
 Z="1085"
><n
 id="45"
 p="563.98 486.07"
 Z="1083"
 AS="N"
 AtomID="1"
/><n
 id="46"
 p="549.58 485.92"
 Z="1084"
 AS="N"
 AtomID="2"
/><n
 id="47"
 p="545 499.57"
 Z="1086"
 Element="7"
 NumHydrogens="0"
 NeedsClean="yes"
 AS="N"
 AtomID="3"
><t
 p="541.38 503.47"
 BoundingBox="541.38 495.13 548.61 503.47"
 LabelJustification="Left"
><s font="3" size="10" color="0" face="96">N</s></t></n><n
 id="48"
 p="556.56 508.15"
 Z="1087"
 AS="N"
 AtomID="4"
/><n
 id="49"
 p="568.29 499.81"
 Z="1088"
 Element="7"
 NumHydrogens="0"
 NeedsClean="yes"
 AS="N"
 AtomID="5"
><t
 p="564.67 503.71"
 BoundingBox="564.67 495.37 571.90 503.71"
 LabelJustification="Left"
 LabelAlignment="Below"
><s font="3" size="10" color="0" face="96">N</s></t></n><n
 id="50"
 p="556.41 522.55"
 Z="1094"
 AS="N"
 AtomID="6"
/><n
 id="51"
 p="572.56 474.50"
 Z="1096"
 NodeType="Fragment"
 NeedsClean="yes"
 AS="N"
 AtomID="7"
><fragment
 id="2151"
><n
 id="53"
 p="572.56 474.50"
 Z="1076"
 Element="7"
 NumHydrogens="0"
 Charge="1"
 NeedsClean="yes"
><t
 p="568.94 478.40"
 BoundingBox="568.94 468.95 580.55 478.40"
 LabelJustification="Left"
 LabelAlignment="Left"
><s font="3" size="10" color="0" face="96">N+</s></t></n><n
 id="54"
 p="586.82 476.15"
 Z="1077"
 Element="8"
 NumHydrogens="0"
 NeedsClean="yes"
><t
 p="582.93 480.05"
 BoundingBox="582.93 471.53 590.70 480.15"
 LabelJustification="Left"
><s font="3" size="10" color="0" face="96">O</s></t></n><n
 id="55"
 p="566.86 461.34"
 Z="1078"
 Element="8"
 NumHydrogens="0"
 Charge="-1"
 NeedsClean="yes"
><t
 p="574.07 465.24"
 BoundingBox="563.80 456.72 574.07 465.34"
 LabelJustification="Right"
 Justification="Right"
 LabelAlignment="Right"
><s font="3" size="10" color="0" face="96">O-</s></t></n><n
 id="56"
 p="564.01 486.03"
 Z="1079"
 NodeType="ExternalConnectionPoint"
 ExternalConnectionNum="1"
/><b
 id="57"
 Z="1080"
 B="53"
 E="54"
 Order="2"
/><b
 id="58"
 Z="1081"
 B="53"
 E="55"
/><b
 id="59"
 Z="1082"
 B="56"
 E="53"
/></fragment><t
 p="568.94 478.40"
 BoundingBox="568.94 469.88 588.12 480.60"
 LabelJustification="Left"
 LabelAlignment="Left"
><s font="3" size="10" color="0" face="96">NO2</s></t></n><n
 id="60"
 p="580.77 507.01"
 Z="1098"
 AS="N"
 AtomID="8"
/><n
 id="61"
 p="593.24 499.81"
 Z="1100"
 AS="N"
 AtomID="9"
/><n
 id="62"
 p="605.71 507.01"
 Z="1102"
 AS="N"
 AtomID="10"
/><n
 id="73"
 p="618.19 499.81"
 Z="1104"
 AS="N"
 AtomID="11"
/><b
 id="63"
 Z="1089"
 B="45"
 E="46"
 Order="2"
 BS="N"
 BondCircularOrdering="67 69 0 64"
/><b
 id="64"
 Z="1090"
 B="46"
 E="47"
 BS="N"
/><b
 id="65"
 Z="1091"
 B="47"
 E="48"
 Order="2"
 BS="N"
 BondCircularOrdering="64 0 68 66"
/><b
 id="66"
 Z="1092"
 B="48"
 E="49"
 BS="N"
/><b
 id="67"
 Z="1093"
 B="49"
 E="45"
 BS="N"
/><b
 id="68"
 Z="1095"
 B="48"
 E="50"
 BS="N"
/><b
 id="69"
 Z="1097"
 B="45"
 E="51"
 BS="N"
/><b
 id="70"
 Z="1099"
 B="49"
 E="60"
 BS="N"
/><b
 id="71"
 Z="1101"
 B="60"
 E="61"
 BS="N"
/><b
 id="72"
 Z="1103"
 B="61"
 E="62"
 BS="N"
/><b
 id="74"
 Z="1105"
 B="62"
 E="73"
 BS="N"
/></fragment><fragment
 id="147"
 BoundingBox="650.13 469.88 739.55 522.55"
 Z="1116"
><n
 id="148"
 p="672.73 486.07"
 Z="1114"
 AS="N"
 AtomID="12"
/><n
 id="149"
 p="658.33 485.92"
 Z="1115"
 AS="N"
 AtomID="13"
/><n
 id="150"
 p="653.75 499.57"
 Z="1117"
 Element="7"
 NumHydrogens="0"
 NeedsClean="yes"
 AS="N"
 AtomID="14"
><t
 p="650.13 503.47"
 BoundingBox="650.13 495.13 657.36 503.47"
 LabelJustification="Left"
><s font="3" size="10" color="0" face="96">N</s></t></n><n
 id="151"
 p="665.31 508.15"
 Z="1118"
 AS="N"
 AtomID="15"
/><n
 id="152"
 p="677.04 499.81"
 Z="1119"
 Element="7"
 NumHydrogens="0"
 NeedsClean="yes"
 AS="N"
 AtomID="16"
><t
 p="673.42 503.71"
 BoundingBox="673.42 495.37 680.65 503.71"
 LabelJustification="Left"
 LabelAlignment="Below"
><s font="3" size="10" color="0" face="96">N</s></t></n><n
 id="153"
 p="665.16 522.55"
 Z="1125"
 AS="N"
 AtomID="17"
/><n
 id="154"
 p="681.31 474.50"
 Z="1127"
 NodeType="Fragment"
 NeedsClean="yes"
 AS="N"
 AtomID="18"
><fragment
 id="2152"
><n
 id="156"
 p="681.31 474.50"
 Z="1107"
 Element="7"
 NumHydrogens="0"
 Charge="1"
 NeedsClean="yes"
><t
 p="677.69 478.40"
 BoundingBox="677.69 468.95 689.30 478.40"
 LabelJustification="Left"
 LabelAlignment="Left"
><s font="3" size="10" color="0" face="96">N+</s></t></n><n
 id="157"
 p="695.57 476.15"
 Z="1108"
 Element="8"
 NumHydrogens="0"
 NeedsClean="yes"
><t
 p="691.68 480.05"
 BoundingBox="691.68 471.53 699.45 480.15"
 LabelJustification="Left"
><s font="3" size="10" color="0" face="96">O</s></t></n><n
 id="158"
 p="675.61 461.34"
 Z="1109"
 Element="8"
 NumHydrogens="0"
 Charge="-1"
 NeedsClean="yes"
><t
 p="682.82 465.24"
 BoundingBox="672.55 456.72 682.82 465.34"
 LabelJustification="Right"
 Justification="Right"
 LabelAlignment="Right"
><s font="3" size="10" color="0" face="96">O-</s></t></n><n
 id="159"
 p="672.76 486.03"
 Z="1110"
 NodeType="ExternalConnectionPoint"
 ExternalConnectionNum="1"
/><b
 id="160"
 Z="1111"
 B="156"
 E="157"
 Order="2"
/><b
 id="161"
 Z="1112"
 B="156"
 E="158"
/><b
 id="162"
 Z="1113"
 B="159"
 E="156"
/></fragment><t
 p="677.69 478.40"
 BoundingBox="677.69 469.88 696.87 480.60"
 LabelJustification="Left"
 LabelAlignment="Left"
><s font="3" size="10" color="0" face="96">NO2</s></t></n><n
 id="163"
 p="689.52 507.01"
 Z="1129"
 AS="N"
 AtomID="19"
/><n
 id="364"
 p="701.98 499.81"
 Z="1132"
 AS="N"
 AtomID="20"
/><n
 id="366"
 p="714.46 507"
 Z="1134"
 AS="N"
 AtomID="21"
/><n
 id="368"
 p="726.93 499.80"
 Z="1136"
 AS="N"
 AtomID="22"
/><n
 id="370"
 p="739.40 506.99"
 Z="1138"
 AS="N"
 AtomID="23"
/><b
 id="167"
 Z="1120"
 B="148"
 E="149"
 Order="2"
 BS="N"
 BondCircularOrdering="171 173 0 168"
/><b
 id="168"
 Z="1121"
 B="149"
 E="150"
 BS="N"
/><b
 id="169"
 Z="1122"
 B="150"
 E="151"
 Order="2"
 BS="N"
 BondCircularOrdering="168 0 172 170"
/><b
 id="170"
 Z="1123"
 B="151"
 E="152"
 BS="N"
/><b
 id="171"
 Z="1124"
 B="152"
 E="148"
 BS="N"
/><b
 id="172"
 Z="1126"
 B="151"
 E="153"
 BS="N"
/><b
 id="173"
 Z="1128"
 B="148"
 E="154"
 BS="N"
/><b
 id="174"
 Z="1130"
 B="152"
 E="163"
 BS="N"
/><b
 id="365"
 Z="1133"
 B="163"
 E="364"
 BS="N"
/><b
 id="367"
 Z="1135"
 B="364"
 E="366"
 BS="N"
/><b
 id="369"
 Z="1137"
 B="366"
 E="368"
 BS="N"
/><b
 id="371"
 Z="1139"
 B="368"
 E="370"
 BS="N"
/></fragment><t
 id="711"
 p="648.74 124.68"
 BoundingBox="648.74 115.43 677.63 127.18"
 Z="541"
 Warning="Chemical Interpretation is not possible for this label"
 LineHeight="auto"
><s font="3" size="10" color="0" face="1">MF-02</s></t><t
 id="712"
 p="560.58 124.33"
 BoundingBox="560.58 115.08 589.47 126.83"
 Z="542"
 Warning="Chemical Interpretation is not possible for this label"
 LineHeight="auto"
><s font="3" size="10" color="0" face="1">MF-01</s></t><t
 id="713"
 p="746.78 124.80"
 BoundingBox="746.78 115.55 775.67 127.30"
 Z="566"
 Warning="Chemical Interpretation is not possible for this label"
 LineHeight="auto"
><s font="3" size="10" color="0" face="1">MF-03</s></t><t
 id="714"
 p="743.16 338.89"
 BoundingBox="743.16 329.64 772.05 341.39"
 Z="592"
 Warning="Chemical Interpretation is not possible for this label"
 LineHeight="auto"
><s font="3" size="10" color="0" face="1">MF-09</s></t><t
 id="715"
 p="555.09 339.77"
 BoundingBox="555.09 330.52 583.98 342.27"
 Z="622"
 Warning="Chemical Interpretation is not possible for this label"
 LineHeight="auto"
><s font="3" size="10" color="0" face="1">MF-07</s></t><t
 id="1206"
 p="549.85 226.07"
 BoundingBox="549.85 216.82 578.74 228.57"
 Z="712"
 Warning="Chemical Interpretation is not possible for this label"
 LineHeight="auto"
><s font="3" size="10" color="0" face="1">MF-04</s></t><t
 id="1207"
 p="653.79 340.02"
 BoundingBox="653.79 330.77 682.68 342.52"
 Z="713"
 Warning="Chemical Interpretation is not possible for this label"
 LineHeight="auto"
><s font="3" size="10" color="0" face="1">MF-08</s></t><t
 id="1278"
 p="651.98 226.51"
 BoundingBox="651.98 217.26 680.87 229.01"
 Z="754"
 Warning="Chemical Interpretation is not possible for this label"
 LineHeight="auto"
><s font="3" size="10" color="0" face="1">MF-05</s></t><t
 id="1316"
 p="747.73 225.71"
 BoundingBox="747.73 216.46 776.62 228.21"
 Z="782"
 Warning="Chemical Interpretation is not possible for this label"
 LineHeight="auto"
><s font="3" size="10" color="0" face="1">MF-06</s></t><t
 id="1164"
 p="199.78 341.47"
 BoundingBox="199.78 332.22 242.56 343.97"
 Z="848"
 Warning="Chemical Interpretation is not possible for this label"
 LineHeight="auto"
><s font="3" size="10" color="0" face="1">Metro-P3</s></t><t
 id="1992"
 p="221.27 252.44"
 BoundingBox="199.88 243.19 242.66 254.94"
 Z="892"
 Warning="Chemical Interpretation is not possible for this label"
 CaptionJustification="Center"
 Justification="Center"
 LineHeight="auto"
><s font="3" size="10" color="0" face="1">Metro-P1</s></t><t
 id="1993"
 p="313.41 252.39"
 BoundingBox="313.41 243.14 356.19 254.89"
 Z="928"
 Warning="Chemical Interpretation is not possible for this label"
 LineHeight="auto"
><s font="3" size="10" color="0" face="1">Metro-P2</s></t><t
 id="1310"
 p="314.98 341.47"
 BoundingBox="314.98 332.22 357.76 343.97"
 Z="951"
 Warning="Chemical Interpretation is not possible for this label"
 LineHeight="auto"
><s font="3" size="10" color="0" face="1">Metro-P4</s></t><t
 id="2128"
 p="281.97 143.11"
 BoundingBox="281.97 133.86 365.87 145.61"
 Z="979"
 Warning="Chemical Interpretation is not possible for this label"
 LineHeight="auto"
><s font="3" size="10" color="0" face="1">Dimetridazole-OH</s></t><t
 id="2130"
 p="183.27 142.55"
 BoundingBox="183.27 133.30 250.50 145.05"
 Z="1009"
 Warning="Chemical Interpretation is not possible for this label"
 LineHeight="auto"
><s font="3" size="10" color="0" face="1">Metronidazole</s></t><t
 id="75"
 p="549.85 450.89"
 BoundingBox="549.85 441.64 578.74 453.39"
 Z="1106"
 Warning="Chemical Interpretation is not possible for this label"
 LineHeight="auto"
><s font="3" size="10" color="0" face="1">MF-10</s></t><t
 id="178"
 p="658.59 450.89"
 BoundingBox="658.59 441.64 687.48 453.39"
 Z="1131"
 Warning="Chemical Interpretation is not possible for this label"
 LineHeight="auto"
><s font="3" size="10" color="0" face="1">MF-11</s></t></page></CDXML>
