# Supplementary material for: Metronidazole and ether derivatives target Helicobacter pylori via simultaneous stress induction and inhibition
Source: Nat Microbiol. 2026 Mar 18;11(4):1049–63. doi: 10.1038/s41564-026-02291-w (PMC13056558; doi:10.1038/s41564-026-02291-w)
Supplement: Supplementary file 5 — Source data for Supplementary Fig. 2. [file 41564_2026_2291_MOESM5_ESM.xlsx]

## Sheet: A_Mutation_Frequency
compound	concentration	CFU (0)	CFU (10^5)	CFU (10^6)	CFU (10^7)	CFU (10^8)	CFU (10^5)	CFU (10^6)	CFU (10^7)	CFU (10^8)	Mittelwert Verdünnungen	Mittelwert Repliakate	MF	log10 MF
DMSO		Full	Full	Full	Full	1312	#VALUE!	#VALUE!	#VALUE!	131200000000	131200000000	149200000000		#NUM!
		Full	Full	Full	Full	1672	#VALUE!	#VALUE!	#VALUE!	167200000000	167200000000			#NUM!
Metronidazol	4x	463	0	0	0	0	0	0	0	0	92.6	46.3	6.20643e-10	-9.20716
		0	0	0	0	0	0	0	0	0	0		0	#NUM!
	6x	23	0	0	0	0	0	0	0	0	4.6	4.5	3.08311e-11	-10.511
		22	0	0	0	0	0	0	0	0	4.4		2.94906e-11	-10.5303
	8x	16	0	0	0	0	0	0	0	0	3.2	2.2	2.14477e-11	-10.6686
		6	0	0	0	0	0	0	0	0	1.2		8.0429e-12	-11.0946
	12x	0	0	0	0	0	0	0	0	0	0	0.1	0	#NUM!
		1	0	0	0	0	0	0	0	0	0.2		1.34048e-12	-11.8727
	16x	0	0	0	0	0	0	0	0	0	0	0	0	#NUM!
		0	0	0	0	0	0	0	0	0	0		0	#NUM!
MF-01	4x	full	full	full	344	150	#VALUE!	#VALUE!	3440000000	15000000000	9220000000	20055000000	0.0617962	-1.20904
		full	full	full	818	536	#VALUE!	#VALUE!	8180000000	53600000000	30890000000		0.207038	-0.683951
	6x	full	full	full	208	236	#VALUE!	#VALUE!	2080000000	23600000000	12840000000	6.78933e+09	0.086059	-1.0652	0.0455049
		full	full	456	176	0	#VALUE!	456000000	1760000000	0	7.38667e+08		0.00495085	-2.30532
	8x	3	1	0	0	0	100000	0	0	0	20000.6	10013.2	1.34052e-07	-6.87273	6.71126e-08
		129	0	0	0	0	0	0	0	0	25.8		1.72922e-10	-9.76215
	12x	176	0	0	0	0	0	0	0	0	35.2	27	2.35925e-10	-9.62723
		94	0	0	0	0	0	0	0	0	18.8		1.26005e-10	-9.89961
	16x	40	0	0	0	0	0	0	0	0	8	16.2	5.36193e-11	-10.2707
		122	0	0	0	0	0	0	0	0	24.4		1.63539e-10	-9.78638
Metro-P3	4x	full	full				#VALUE!	0	0	0	0	29460000000	0	#NUM!
		full	Full	Full	872	502	#VALUE!	#VALUE!	8720000000	50200000000	29460000000		0.197453	-0.704536
	6x	full	Full	Full	484	248	#VALUE!	#VALUE!	4840000000	24800000000	14820000000	1.22137e+10	0.0993298	-1.00292
		full	full	152	187	268	#VALUE!	152000000	1870000000	26800000000	9.60733e+09		0.0643923	-1.19117
	8x	full	Full	Full	304	332	#VALUE!	#VALUE!	3040000000	33200000000	18120000000	15635000000	0.121448	-0.915611	0.104792
		full	Full	Full	290	234	#VALUE!	#VALUE!	2900000000	23400000000	13150000000		0.0881367	-1.05484
	12x	full	0	0	0	0	0	0	0	0	0	0	0	#NUM!
		full	0	0	0	0	0	0	0	0	0		0	#NUM!
	16x	0	0	0	0	0	0	0	0	0	0	6.8	0	#NUM!
		68	0	0	0	0	0	0	0	0	13.6		9.11528e-11	-10.0402
															Log10
													LOD1	6.70241e-12	-11.1738
													LOD95	2.00786e-11	-10.6973

## Sheet: B_FoR_serial_passaging
		fold change MIC
	time [d]	Metronidazol	Metro-P3	MF-01
	0	1	1	1
	3	8	4	1
	6	8	1	1
	9	1	0.25	1
	compound	MIC resistant [µM]	fold change MIC	MIC wt [µM]
	2025-06-03
	Metronidazol	50	8	6.25
	Metro-P3	6.25	4	1.56
	MF-01	3.125	1	3.125
	2025-06-06
	Metronidazol	50-100	4-8	12.5
	Metro-P3	3.125	1	3.125-6.25
	MF-01	3.125	1	3.125
	2025-06-09
	Metronidazol	<12.5	1	<=12.5
	Metro-P3	<0.78	?	3.125
	MF-01	6.25	1	6.25
