# Supplementary material for: Metronidazole and ether derivatives target Helicobacter pylori via simultaneous stress induction and inhibition
Source: Nat Microbiol. 2026 Mar 18;11(4):1049–63. doi: 10.1038/s41564-026-02291-w (PMC13056558; doi:10.1038/s41564-026-02291-w)
Supplement: Supplementary file 6 — Source data for Supplementary Fig. 17. [file 41564_2026_2291_MOESM6_ESM.xlsx]

## Sheet: Tabelle1
Metro
	0%	9%	12%	24%	42%	95%
20230620_MF-HK-15	1	1.04326	0.822997	0.821217	0.571385	0.327269
20230620_MF-HK-16	1	1.08618	0.682095	0.717133	0.650667	0.343553
20230622_MF-HK-26	1	0.782211	0.851979	0.896128	0.629252	0.392144
20230622_MF-HK-24	1	0.782327	0.738099	0.719187	0.582604	0.41007
20230622_MF-HK-27	1	0.578971	0.744752	0.740796	0.327256	0.061746
20230623_MF-HK-30	1	0.710053	0.781758	0.640809	0.371176	0.069504
20230623_MF-HK-29	1	0.621522	0.692265	0.726201	0.553555	0.274253
20230623_MF-HK-31	1	0.758611	0.921872	0.802664	0.602265	0.278248
20230623_MF-HK-32	1	0.728481	0.757	0.757528	0.514397	0.307336
20230626_MF-HK-34	1	0.527214	0.665858	0.656784	0.465595	-0.05117
Metro-P3
	0%	34%	49%	71%	88%	98%
20230620_MF-HK-15	1	0.722249	0.570447	0.516046	0.542389	0.577138
20230620_MF-HK-16	1	0.900805	0.704852	0.690674	0.426135	0.592226
20230620_MF-HK-17	1	0.667632	0.641826	0.661908	0.328136	0.474364
20230621_MF-HK-21	1	0.804705	0.601251	0.196456	0.468494	0.235195
20230623_MF-HK-30	1	0.619897	0.560923	0.333483	0.357159	0.08824
20230622_MF-HK-24	1	0.753155	0.791965	0.609547	0.536503	0.564448
20230622_MF-HK-27	1	0.762582	0.609916	0.38449	0.32774	-0.03337
20230623_MF-HK-29	1	0.716415	0.761241	0.268399	0.382917	0.3545
20230623_MF-HK-31	1	0.645491	0.67847	0.653306	0.55066	0.486074
20230623_MF-HK-32	1	0.711982	0.449213	0.530604	0.410673	0.50002
20230626_MF-HK-34	1	0.636704	0.5623	0.45473	0.355843	0.112875
