# Supplementary material for: Metronidazole and ether derivatives target Helicobacter pylori via simultaneous stress induction and inhibition
Source: Nat Microbiol. 2026 Mar 18;11(4):1049–63. doi: 10.1038/s41564-026-02291-w (PMC13056558; doi:10.1038/s41564-026-02291-w)
Supplement: Supplementary file 7 — Source data for Supplementary Fig. 20. [file 41564_2026_2291_MOESM7_ESM.xlsx]

## Sheet: Tabelle1
HepG2 cells
compound [nM]	Metro-P1			Metro-P2			Metro-P3			Dimetridazole-OH			MF-01			MF-02			MF-03			MF-04			MF-05			MF-06			MF-07			MF-08			MF-09
100	0.4333	0.4975	0.3537	0.3756	0.3255	0.3716	0.2523	0.2264	0.2177	0.5133	0.3761	0.4655	0.901	0.7195	0.6619	0.3787	0.3893	0.3664	0.3052	0.3495	0.2718	0.3957	0.4418	0.42	0.5612	0.6036	0.5692	0.5616	0.6024	0.5295	0.4458	0.2106	0.3101	0.5487	0.6256	0.5159	0.4461	0.147	0.3253
1000	0.4309	0.3676	0.357	0.3925	0.405	0.4395	0.2498	0.3402	0.294	0.4821	0.4753	0.4522	0.45	0.8159	0.6782	0.5009	0.3368	0.4026	0.3186	0.3203	0.2877	0.3873	0.4659	0.4843	0.5072	0.5353	0.5394	0.6004	0.5681	0.5723	0.4193	0.3854	0.3913	0.5004	0.5178	0.4588	0.362	0.2629	0.3417
10000	0.4785	0.4122	0.3508	0.3356	0.5008	0.3837	0.2742	0.275	0.2672	0.4792	0.5028	0.4744	0.4228	0.954	0.8942	0.2723	0.3504	0.4173	0.3089	0.294	0.2861	0.4228	0.4767	0.4393	0.5602	0.5918	0.546	0.6093	0.5998	0.5607	0.2167	0.255	0.3715	0.4429	0.5055	0.4428	0.228	0.1941	0.262
100000	0.4042	0.3183	0.3818	0.4639	0.484	0.3466	0.2459	0.255	0.2665	0.5367	0.5463	0.5469	0.361	0.7466	0.5986	0.471	0.2586	0.3074	0.3175	0.3312	0.3411	0.4767	0.4801	0.4942	0.5852	0.5662	0.5222	0.647	0.6478	0.6025	0.1756	0.2096	0.2146	0.5661	0.5233	0.5394	0.1945	0.1031	0.174
1000000	0.2831	0.4653	0.2814	0.4139	0.4109	0.3313	0.282	0.4717	0.3098	0.5811	0.56	0.5437	0.4376	0.3763	0.2758	0.4202	0.6356	0.3196	0.3005	0.2645	0.3401	0.3803	0.4544	0.4763	0.4097	0.3794	0.3765	0.447	0.3761	0.4336	0.1593	0.1306	0.3078	0.4857	0.4652	0.429	0.0836	0.1371	0.3088
0	0.4288	0.3367	0.3787	0.3872	0.389	0.3783	0.2496	0.2939	0.2937	0.5081	0.5233	0.4407	0.6181	0.6654	0.5455	0.4529	0.3392	0.5774	0.2687	0.2871	0.2706	0.3664	0.3912	0.4118	0.5215	0.4609	0.5075	0.5662	0.5419	0.5109	0.2095	0.2453	0.5775	0.5236	0.534	0.4829	0.2119	0.2266	0.2474
HeLa cells
compound [nM]	Metro-P1			Metro-P2			Metro-P3			Metro				compound [nM]	Dimetridazole-OH			MF-01			MF-02			MF-03			MF-04			MF-05			MF-06			MF-07			MF-08			MF-09
0	0.837	1.0446	0.9067	0.8707	1.013	0.8012	1.033	0.8986	0.7505	0.857	0.8684	0.7629		0	1.4779	1.446	1.4235	0.9565	0.7863	0.9257	0.8534	0.9921	1.1072	1.1918	1.2174	1.27	1.0406	1.1465	1.1588	1.1632	1.0725	1.082	0.5592	0.6085	0.661	1.2449	1.1294	1.2346	0.5951	0.5651	0.5572	1.3661	1.3186	1.0742
100	1.3686	1.2812	1.1873	0.8501	0.9854	1.0035	1.192	0.888	0.7752	1.2733	1.1564	0.9884		100	1.3611	1.2101	1.4395	0.7749	1.1534	1.0244	0.7806	0.7826	0.9934	1.1074	1.0787	1.1145	0.9363	0.7962	0.9365	0.8897	0.7353	0.7633	0.542	0.5292	0.5575	1.1758	1.073	1.0829	0.5907	0.5064	0.5116	1.3761	1.2914	1.3487
10000	1.0371	1.3107	0.7319	1.0817	1.1988	1.1688	0.7047	0.8106	0.8738	1.3076	1.2818	0.9707		1000	1.4023	1.4169	1.3095	1.0512	0.9669	1.0465	0.8654	0.7977	0.877	1.0375	1.2208	1.1315	0.762	0.735	0.8876	0.9771	0.7715	0.7334	0.4267	0.458	0.4871	1.2457	1.1464	1.1803	0.6162	0.4633	0.389	1.3544	1.1635	1.1872
50000	0.7174	1.1467	1.0802	1.1391	1.0646	1.0938	1.0273	0.8515	0.9569	0.6764	1.0198	0.6412		10000	1.437	1.4639	1.3856	0.9725	1.0147	0.9085	1.0031	0.8476	0.9312	1.1002	1.0057	1.0615	0.7874	0.6759	0.7987	0.8265	0.7977	0.7352	0.5393	0.4979	0.5793	1.1203	1.1346	1.2148	0.4843	0.4862	0.4925	1.2369	1.1921	1.3065
100000	0.8585	1.0006	1.3438	1.2041	1.1863	1.3358	1.307	1.4021	0.9225	1.3655	1.4035	1.4481		100000	1.2704	1.2921	1.3648	0.9761	0.9658	0.8994	0.7841	0.9345	1.0028	1.0964	1.0864	1.1615	0.941	0.9264	0.889	0.7586	0.8386	0.6618	0.5228	0.5676	0.5807	0.8875	1.087	0.8838	0.5463	0.5488	0.5596	1.2213	1.1363	1.2107
125000	0.9206	0.8152	1.2399	1.3256	0.9938	1.3812	1.4497	1.4165	1.1221	0.7729	0.7839	0.9809		1000000	1.2214	1.2643	1.2165	0.9225	0.8074	0.8433	1.0174	0.8972	1.0762	0.7538	0.6917	0.6745	0.6512	0.656	0.6819	0.4564	0.4234	0.437	0.4933	0.4675	0.4654	0.6644	0.6698	0.5925	0.4567	0.5001	0.5181	1.213	1.3069	1.1475
250000	1.3605	0.7936	0.6214	1.4073	1.2798	0.9645	1.2163	0.9777	0.9133	1.0122	0.8953	1.4305		0	1.4779	1.446	1.4235	0.9565	0.7863	0.9257	0.8534	0.9921	1.1072	1.1918	1.2174	1.27	1.0406	1.1465	1.1588	1.1632	1.0725	1.082	0.5592	0.6085	0.661	1.2449	1.1294	1.2346	0.5951	0.5651	0.5572	1.3661	1.3186	1.0742
500000	0.5753	1.0859	0.7131	0.9227	0.6906	0.8288	0.8169	1.2235	1.1129	0.729	0.6614	0.864
1000000	0.4641	0.5174	0.5051	1.0238	1.172	0.6794	1.157	1.2211	1.3337	1.0033	1.0735	1.0784
0	0.837	1.0446	0.9067	0.8707	1.013	0.8012	1.033	0.8986	0.7505	0.857	0.8684	0.7629
