# Supplementary material for: Metronidazole and ether derivatives target Helicobacter pylori via simultaneous stress induction and inhibition
Source: Nat Microbiol. 2026 Mar 18;11(4):1049–63. doi: 10.1038/s41564-026-02291-w (PMC13056558; doi:10.1038/s41564-026-02291-w)
Supplement: Supplementary file 8 — Source data for Supplementary Fig. 22. [file 41564_2026_2291_MOESM8_ESM.xlsx]

## Sheet: Tabelle1
date	ags passage	moi	well ID (replicate)	dilution factor	cfu count
2023-09-07	55	10	(-)HP	2	0
2023-09-07	55	10	(-)HP	2	0
2023-09-07	55	10	(-)HP	2	0
2023-09-07	55	10	DMSO 1% (1)	10	52
2023-09-07	55	10	DMSO 1% (1)	100	3
2023-09-07	55	10	DMSO 1% (2)	10	44
2023-09-07	55	10	DMSO 1% (2)	100	8
2023-09-07	55	10	DMSO 1% (3)	10	NA
2023-09-07	55	10	DMSO 1% (3)	100	NA
2023-09-07	55	10	Metro 25 µM (1)	10	0
2023-09-07	55	10	Metro 25 µM (1)	100	0
2023-09-07	55	10	Metro 25 µM (2)	10	0
2023-09-07	55	10	Metro 25 µM (2)	100	0
2023-09-07	55	10	Metro 25 µM (3)	10	0
2023-09-07	55	10	Metro 25 µM (3)	100	0
2023-09-07	55	10	P3 25 µM (1)	10	0
2023-09-07	55	10	P3 25 µM (1)	100	0
2023-09-07	55	10	P3 25 µM (2)	10	0
2023-09-07	55	10	P3 25 µM (2)	100	0
2023-09-07	55	10	P3 25 µM (3)	10	0
2023-09-07	55	10	P3 25 µM (3)	100	0
2023-09-07	55	10	Metro 1 µM (1)	10	25
2023-09-07	55	10	Metro 1 µM (1)	100	1
2023-09-07	55	10	Metro 1 µM (2)	10	19
2023-09-07	55	10	Metro 1 µM (2)	100	4
2023-09-07	55	10	Metro 1 µM (3)	10	12
2023-09-07	55	10	Metro 1 µM (3)	100	1
2023-09-07	55	10	Metro-P3 1 µM (1)	10	7
2023-09-07	55	10	Metro-P3 1 µM (1)	100	0
2023-09-07	55	10	Metro-P3 1 µM (2)	10	6
2023-09-07	55	10	Metro-P3 1 µM (2)	100	0
2023-09-07	55	10	Metro-P3 1 µM (3)	10	5
2023-09-07	55	10	Metro-P3 1 µM (3)	100	0
2024-02-29	58	10	(-)HP	2	0
2024-02-29	58	10	(-)HP	2	0
2024-02-29	58	10	(-)HP	2	0
2024-02-29	58	10	DMSO 1% (1)	10	84
2024-02-29	58	10	DMSO 1% (1)	100	5
2024-02-29	58	10	DMSO 1% (2)	10	48
2024-02-29	58	10	DMSO 1% (2)	100	2
2024-02-29	58	10	DMSO 1% (3)	10	68
2024-02-29	58	10	DMSO 1% (3)	100	4
2024-02-29	58	10	Metro 25 µM (1)	10	4
2024-02-29	58	10	Metro 25 µM (1)	100	2
2024-02-29	58	10	Metro 25 µM (2)	10	1
2024-02-29	58	10	Metro 25 µM (2)	100	0
2024-02-29	58	10	Metro 25 µM (3)	10	1
2024-02-29	58	10	Metro 25 µM (3)	100	0
2024-02-29	58	10	Metro 1 µM (1)	10	72
2024-02-29	58	10	Metro 1 µM (1)	100	7
2024-02-29	58	10	Metro 1 µM (2)	10	61
2024-02-29	58	10	Metro 1 µM (2)	100	3
2024-02-29	58	10	Metro 1 µM (3)	10	43
2024-02-29	58	10	Metro 1 µM (3)	100	4
2024-02-29	58	10	Metro-P3 1 µM (1)	10	4
2024-02-29	58	10	Metro-P3 1 µM (1)	100	1
2024-02-29	58	10	Metro-P3 1 µM (2)	10	5
2024-02-29	58	10	Metro-P3 1 µM (2)	100	1
2024-02-29	58	10	Metro-P3 1 µM (3)	10	2
2024-02-29	58	10	Metro-P3 1 µM (3)	100	0
2024-02-29	58	10	MF-EG-18 1 µM (1)	10	19
2024-02-29	58	10	MF-EG-18 1 µM (1)	100	7
2024-02-29	58	10	MF-EG-18 1 µM (2)	10	23
2024-02-29	58	10	MF-EG-18 1 µM (2)	100	4
2024-02-29	58	10	MF-EG-18 1 µM (3)	10	9
2024-02-29	58	10	MF-EG-18 1 µM (3)	100	3
