# Supplementary material for: Metronidazole and ether derivatives target Helicobacter pylori via simultaneous stress induction and inhibition
Source: Nat Microbiol. 2026 Mar 18;11(4):1049–63. doi: 10.1038/s41564-026-02291-w (PMC13056558; doi:10.1038/s41564-026-02291-w)
Supplement: Supplementary file 9 — Source data for Supplementary Fig. 23. [file 41564_2026_2291_MOESM9_ESM.xlsx]

## Sheet: results
PK Studien PO Metronidazol, Metro-P3 und MF-PW-15 7.1 mg/kg PO
Plasma
	Metronidazol			Metro-P3			MF-PW-15
0.5	1580	1684	1497	77.32	123.4	132.2	82.15	71.27	159.5
1	1103	861.4	999.4	63.8	25.88	34.06	35.73	44.03	18.37
2	192.6	480.2	228.1				390.5	491.3	695.8
4	87.26	160.6	179.9	0.4507		1.385	14.3	1.707	4.855
8	4.827	8.157	2.788				0.356	0.7131	0.523
24	1.325	1.38	1.315				0.4539	0.5538	0.3315
t1/2	h	2.47318	2.40227	2.41571			2.99102	15.5005	2.84624
Tmax	h	0.5	0.5	0.5			2	2	2
Cmax	ng/ml	1580	1684	1497			390.5	491.3	695.8
AUC 0-t	ng/ml*h	2226.8	2782.76	2418.3			703.714	822.29	1159.67
MRT 0-inf_obs	h	1.62134	1.96723	1.88552			2.21282	2.73492	2.01808
Vz/F_obs	(mg/kg)/(ng/ml)	0.0113524	0.00882742	0.0102128			0.0434159	0.190222	0.0251107
Cl/F_obs	(mg/kg)/(ng/ml)/h	0.00318168	0.00254705	0.00293039			0.0100613	0.00850631	0.00611523
t1/2	h	2.43039	0.037663				7.11258	7.26449
Tmax	h	0.5	0				2	0
Cmax	ng/ml	1587	93.6963				525.867	155.558
AUC 0-t	ng/ml*h	2475.95	282.428				895.226	236.569
MRT 0-inf_obs	h	1.82469	0.180788				2.32194	0.370672
Vz/F_obs	l/kg	10.1309	1.26447				86.2496	90.5068
Cl/F_obs	ml/min/kg	48.1062	5.32662				137.127	33.1293
urine
	Metronidazol			Metro-P3			MF-PW-15
0.5	20360			975			3190
1				546.2			312.3
2	20570			524.1			1923
4	10380			24.32			248
8	2001						1.846
24	25.81
feces
	Metronidazol			Metro-P3			MF-PW-15
0.5	0.7804			0.08498			0.08567
1	4.115
2							5.751
4				0.1158			0.2598
8				0.2207			0.216
24
Magen											Magen	ng/g
	Metronidazol			Metro-P3			MF-PW-15					Metronidazol			Metro-P3			MF-PW-15
0.5	1268	3924	95.45	2712	890.5	742.2	2701	2815	3913		0.5	42266.7	130800	3181.67	90400	29683.3	24740	90033.3	93833.3	130433
1	4.7	564.5	17.3	45.07	89.77	310.4	192	286.3	290.8		1	156.667	18816.7	576.667	1502.33	2992.33	10346.7	6400	9543.33	9693.33
2		5.31	0.8273		622.3		461.2	114.3			2		177	27.5767		20743.3		15373.3	3810
4											4
8											8
24											24
Dünndarm
	Metronidazol			Metro-P3			MF-PW-15
0.5	nichts in Dünndarm bei allen dreien
1
2
4
8
24
Dickdarm
	Metronidazol			Metro-P3			MF-PW-15
0.5	nichts in Dickdarm bei allen dreien
1
2
4
8
24
Magenlavage											Magenlavage ng/ml korrigiert
	Metronidazol			Metro-P3			MF-PW-15					Metronidazol			Metro-P3			MF-PW-15
0.5	3160	3208	1999	1739	1586						0.5	12640	12832	7996	6956	6344
1							3106	2738	2908		1							12424	10952	11632
2		1773		629.5	721.5		2033	1156			2		7092		2518	2886		8132	4624
4		111.3	91.28	307.9	9.359						4		445.2	365.12	1231.6	37.436
8	1.509	24.37									8	6.036	97.48
24											24
Dünndarmlavage				nichts in Dünndarmlavage
	Metronidazol			Metro-P3			MF-PW-15
0.5		21.74	21.46				0.6573	0.03459
1	27.58	28	46.12				5.855	3.751	11.18
2		19.09	20.73
4		1.444
8
24
