# Supplementary material for: Metronidazole and ether derivatives target Helicobacter pylori via simultaneous stress induction and inhibition
Source: Nat Microbiol. 2026 Mar 18;11(4):1049–63. doi: 10.1038/s41564-026-02291-w (PMC13056558; doi:10.1038/s41564-026-02291-w)
Supplement: Supplementary file 10 — Source data for Supplementary Fig. 24. [file 41564_2026_2291_MOESM10_ESM.xlsx]

## Sheet: Tabelle1
MF TVR (Vet_02-23-90:VR)	Mouse	H. pylori Strain	Treatment	Replicate	Weight of Stomach (mg)	CFU (1:100)	CFU (1:1000)	CFU (1:10 000)	CFU/mg (1:100)	CF/mg (1:1000)	CFU/mg (1:10 000)	Mittelwert
A: Control	1	SS1	No treatment	A1	12.8	x	667	107	x	52109.4	83593.8	67851.6
	2	SS1	No treatment	A2	22.6	x	561	75	x	24823	33185.8	29004.4
	3	SS1	No treatment	A3	9.5	x	483	73	x	50842.1	76842.1	63842.1
	4	SS1	No treatment	A4	14.5	x	962	131	x	66344.8	90344.8	78344.8
	5	SS1	No treatment	A5	17.9	x	1484	107	x	82905	59776.5	71340.8
	6	SS1	No treatment	A6	8.5	1020	327	27	12000	38470.6	31764.7	35117.6	57583.6
B: Metro Combitherapie	7	SS1	1x Metro	B1	30.3	0	0	0	0	0	0	0
	8	SS1	1x Metro	B2	20.5	762	150	32	3717.07	7317.07	15609.8	8881.3
	9	SS1	1x Metro	B3	10.4	0	0	0	0	0	0	0
	10	SS1	1x Metro	B4	13.8	0	0	0	0	0	0	0
	11	SS1	1x Metro	B5	17.8	0	0	0	0	0	0	0
	12	SS1	1x Metro	B6	15.2	0	0	0	0	0	0	0	1480.22
C: Low dose Metro/ Clarithryomycin	13	SS1	0.02x Metro /Clarithromycin	C1	15.3	x	480	103	x	31372.5	67320.3	49346.4
	14	SS1	0.02x Metro /Clarithromycin	C2	23.4	x	1244	86	x	53162.4	36752.1	44957.3
	15	SS1	0.02x Metro /Clarithromycin	C3	14	x	376	44	x	26857.1	31428.6	29142.9
	16	SS1	0.02x Metro /Clarithromycin	C4	11.7	872	262	7	7452.99	22393.2	5982.91	11943
	17	SS1	0.02x Metro /Clarithromycin	C5	20.8	776	46	0	3730.77	2211.54	0	1980.77
	18	SS1	0.02x Metro /Clarithromycin	C6	14.5	1108	240	22	7641.38	16551.7	15172.4	13121.8	25082
D: Low dose MF-01 Monotherapy	19	SS1	0.02x MF-01	D1	10.6	x	1000	82	x	94339.6	77358.5	85849.1
	20	SS1	0.02x MF-01	D2	26.2	x	628	62	x	23969.5	23664.1	23816.8
	21	SS1	0.02x MF-01	D3	14.4	47	21	0	326.389	1458.33	0	594.907
	22	SS1	0.02x MF-01	D4	15.6	828	26	3	5307.69	1666.67	1923.08	2965.81
	23	SS1	0.02x MF-01	D5	22.2	x	507	92	x	22837.8	41441.4	32139.6
	24	SS1	0.02x MF-01	D6	7.9	504	47	4	6379.75	5949.37	5063.29	5797.47	25193.9
E: Metro-P3 Monotherapy	25	SS1	1x Metro-P3	E1	16.8	0	0	0	0	0	0	0
	26	SS1	1x Metro-P3	E2	24.3	x	312	20	x	12839.5	8230.45	10535
	27	SS1	1x Metro-P3	E3	15.7	0	0	0	0	0	0	0
	28	SS1	1x Metro-P3	E4	13.6	0	0	0	0	0	0	0
	29	SS1	1x Metro-P3	E5	16.7	x	712	94	x	42634.7	56287.4	49461.1
	30	SS1	1x Metro-P3	E6	14.3	x	530	49	x	37062.9	34265.7	35664.3	15943.4
F: Low dose MF-01/ Clarithryomycin	31	SS1	0.02x MF-01 /Clarithromycin	F1	11.2	1344	144	6	12000	12857.1	5357.14	10071.4
	32	SS1	0.02x MF-01 /Clarithromycin	F2	19.3	x	776	99	x	40207.3	51295.3	45751.3
	33	SS1	0.02x MF-01 /Clarithromycin	F3	15.8	x	1016	87	x	64303.8	55063.3	59683.5
	34	SS1	0.02x MF-01 /Clarithromycin	F4	16.5	x	668	77	x	40484.8	46666.7	43575.8
	35	SS1	0.02x MF-01 /Clarithromycin	F5	22.9	x	440	76	x	19214	33187.8	26200.9
	36	SS1	0.02x MF-01 /Clarithromycin	F6	10.4	207	28	2	1990.38	2692.31	1923.08	2201.92	31247.5
