# Supplementary material for: Metronidazole and ether derivatives target Helicobacter pylori via simultaneous stress induction and inhibition
Source: Nat Microbiol. 2026 Mar 18;11(4):1049–63. doi: 10.1038/s41564-026-02291-w (PMC13056558; doi:10.1038/s41564-026-02291-w)
Supplement: Supplementary file 11 — Source data for Supplementary Fig. 25. [file 41564_2026_2291_MOESM11_ESM.xlsx]

## Sheet: A_Microbiome_N16S-seqs-metadata
sample-id	infection	treatment	ABX	sample_type
AIF-A1	after	no	control	Feces
AIF-A2	after	no	control	Feces
AIF-A3	after	no	control	Feces
AIF-A4	after	no	control	Feces
AIF-A5	after	no	control	Feces
AIF-A6	after	no	control	Feces
ATC-A1	after	yes	control	Caecum
ATC-A2	after	yes	control	Caecum
ATC-A3	after	yes	control	Caecum
ATC-A4	after	yes	control	Caecum
ATC-A5	after	yes	control	Caecum
ATC-A6	after	yes	control	Caecum
ATC-B1	after	yes	MTZCLA	Caecum
ATC-B2	after	yes	MTZCLA	Caecum
ATC-B3	after	yes	MTZCLA	Caecum
ATC-B4	after	yes	MTZCLA	Caecum
ATC-B5	after	yes	MTZCLA	Caecum
ATC-B6	after	yes	MTZCLA	Caecum
ATC-C1	after	yes	MTZlowCLA	Caecum
ATC-C2	after	yes	MTZlowCLA	Caecum
ATC-C3	after	yes	MTZlowCLA	Caecum
ATC-C4	after	yes	MTZlowCLA	Caecum
ATC-C5	after	yes	MTZlowCLA	Caecum
ATC-C6	after	yes	MTZlowCLA	Caecum
ATC-D1	after	yes	MF01low	Caecum
ATC-D2	after	yes	MF01low	Caecum
ATC-D3	after	yes	MF01low	Caecum
ATC-D4	after	yes	MF01low	Caecum
ATC-D5	after	yes	MF01low	Caecum
ATC-D6	after	yes	MF01low	Caecum
ATC-E1	after	yes	MetroP3	Caecum
ATC-E2	after	yes	MetroP3	Caecum
ATC-E3	after	yes	MetroP3	Caecum
ATC-E4	after	yes	MetroP3	Caecum
ATC-E5	after	yes	MetroP3	Caecum
ATC-E6	after	yes	MetroP3	Caecum
ATC-F1	after	yes	MF01lowCLA	Caecum
ATC-F2	after	yes	MF01lowCLA	Caecum
ATC-F3	after	yes	MF01lowCLA	Caecum
ATC-F4	after	yes	MF01lowCLA	Caecum
ATC-F5	after	yes	MF01lowCLA	Caecum
ATC-F6	after	yes	MF01lowCLA	Caecum
ATF-A1	after	yes	control	Feces
ATF-A2	after	yes	control	Feces
ATF-A3	after	yes	control	Feces
ATF-A4	after	yes	control	Feces
ATF-A5	after	yes	control	Feces
ATF-A6	after	yes	control	Feces
ATF-B1	after	yes	MTZCLA	Feces
ATF-B2	after	yes	MTZCLA	Feces
ATF-B3	after	yes	MTZCLA	Feces
ATF-B4	after	yes	MTZCLA	Feces
ATF-B5	after	yes	MTZCLA	Feces
ATF-B6	after	yes	MTZCLA	Feces
ATF-C1	after	yes	MTZlowCLA	Feces
ATF-C2	after	yes	MTZlowCLA	Feces
ATF-C3	after	yes	MTZlowCLA	Feces
ATF-C4	after	yes	MTZlowCLA	Feces
ATF-C5	after	yes	MTZlowCLA	Feces
ATF-C6	after	yes	MTZlowCLA	Feces
ATF-D1	after	yes	MF01low	Feces
ATF-D2	after	yes	MF01low	Feces
ATF-D3	after	yes	MF01low	Feces
ATF-D4	after	yes	MF01low	Feces
ATF-D5	after	yes	MF01low	Feces
ATF-D6	after	yes	MF01low	Feces
ATF-E1	after	yes	MetroP3	Feces
ATF-E2	after	yes	MetroP3	Feces
ATF-E3	after	yes	MetroP3	Feces
ATF-E4	after	yes	MetroP3	Feces
ATF-E5	after	yes	MetroP3	Feces
ATF-E6	after	yes	MetroP3	Feces
ATF-F1	after	yes	MF01lowCLA	Feces
ATF-F2	after	yes	MF01lowCLA	Feces
ATF-F3	after	yes	MF01lowCLA	Feces
ATF-F4	after	yes	MF01lowCLA	Feces
ATF-F5	after	yes	MF01lowCLA	Feces
ATF-F6	after	yes	MF01lowCLA	Feces
ATS-A1	after	yes	control	Stomach
ATS-A2	after	yes	control	Stomach
ATS-A3	after	yes	control	Stomach
ATS-A4	after	yes	control	Stomach
ATS-A5	after	yes	control	Stomach
ATS-A6	after	yes	control	Stomach
ATS-B1	after	yes	MTZCLA	Stomach
ATS-B2	after	yes	MTZCLA	Stomach
ATS-B3	after	yes	MTZCLA	Stomach
ATS-B4	after	yes	MTZCLA	Stomach
ATS-B5	after	yes	MTZCLA	Stomach
ATS-B6	after	yes	MTZCLA	Stomach
ATS-C1	after	yes	MTZlowCLA	Stomach
ATS-C2	after	yes	MTZlowCLA	Stomach
ATS-C3	after	yes	MTZlowCLA	Stomach
ATS-C4	after	yes	MTZlowCLA	Stomach
ATS-C5	after	yes	MTZlowCLA	Stomach
ATS-C6	after	yes	MTZlowCLA	Stomach
ATS-D1	after	yes	MF01low	Stomach
ATS-D2	after	yes	MF01low	Stomach
ATS-D3	after	yes	MF01low	Stomach
ATS-D4	after	yes	MF01low	Stomach
ATS-D5	after	yes	MF01low	Stomach
ATS-D6	after	yes	MF01low	Stomach
ATS-E1	after	yes	MetroP3	Stomach
ATS-E2	after	yes	MetroP3	Stomach
ATS-E3	after	yes	MetroP3	Stomach
ATS-E4	after	yes	MetroP3	Stomach
ATS-E5	after	yes	MetroP3	Stomach
ATS-E6	after	yes	MetroP3	Stomach
ATS-F1	after	yes	MF01lowCLA	Stomach
ATS-F2	after	yes	MF01lowCLA	Stomach
ATS-F3	after	yes	MF01lowCLA	Stomach
ATS-F4	after	yes	MF01lowCLA	Stomach
ATS-F5	after	yes	MF01lowCLA	Stomach
ATS-F6	after	yes	MF01lowCLA	Stomach
BIF-A1	before	yes	control	Feces
BIF-A2	before	yes	control	Feces
BIF-A3	before	yes	control	Feces
BIF-A4	before	yes	control	Feces
BIF-A5	before	yes	control	Feces
BIF-A6	before	yes	control	Feces

## Sheet: A_Microbiome_distance-matrix_UW
Column1	AIF-A1	AIF-A2	AIF-A3	AIF-A4	AIF-A5	AIF-A6	ATC-A1	ATC-A2	ATC-A3	ATC-A4	ATC-A5	ATC-A6	ATC-B1	ATC-B2	ATC-B3	ATC-B4	ATC-B5	ATC-B6	ATC-C1	ATC-C2	ATC-C3	ATC-C4	ATC-C5	ATC-C6	ATC-D1	ATC-D2	ATC-D3	ATC-D4	ATC-D5	ATC-D6	ATC-E1	ATC-E2	ATC-E3	ATC-E4	ATC-E5	ATC-E6	ATC-F1	ATC-F2	ATC-F3	ATC-F4	ATC-F5	ATC-F6	ATF-A1	ATF-A2	ATF-A3	ATF-A4	ATF-A5	ATF-A6	ATF-B1
AIF-A1	0	4686582386493683	4622556567192078	4601048529148102	4765125513076782	445942610502243	5022372007369995	5528781414031982	4988288581371307	4953895211219788	5245013833045959	5624707341194153	5754185318946838	6341232061386108	634331226348877	5977904200553894	6074320673942566	6369529962539673	6123300790786743	5915161967277527	6093403697013855	6373994946479797	6063287258148193	6047622561454773	5014441013336182	5155832171440125	5324354767799377	5174940824508667	5181999206542969	4832481741905212	47438645362854	4578291177749634	497006744146347	4959527850151062	4919030666351318	4961089789867401	5863780975341797	5717233419418335	6138008832931519	596579372882843	5969632267951965	5991889834403992	6769163608551025	5271943211555481	5023184418678284	5396611094474792	4867005944252014	5629096031188965	5969597697257996
AIF-A2	4686582386493683	0	4437549114227295	4552843272686005	4548981487751007	4605927467346191	5631523132324219	5756101012229919	5695025324821472	5649115443229675	5648837685585022	6087791323661804	5878664255142212	5984774827957153	6240701079368591	5988490581512451	6060774922370911	6230257153511047	6114612221717834	5991884469985962	6162455081939697	6044051647186279	6024102568626404	5789973735809326	5087774991989136	5258995294570923	5189643502235413	5240437388420105	5305030345916748	4970644414424896	501980721950531	493777871131897	4975080788135529	5177159309387207	5037367343902588	5111773014068604	5733144283294678	5640857815742493	6055704355239868	583069920539856	5749417543411255	5799003839492798	6979241967201233	5502579808235168	530144214630127	5702639818191528	5305061340332031	5904291272163391	6020506024360657
AIF-A3	4622556567192078	4437549114227295	0	4340332746505737	425834596157074	4401817619800568	5382744073867798	5562916994094849	5393836498260498	5085704326629639	5361523032188416	5348276495933533	5233169198036194	5858363509178162	5887835025787354	5646699070930481	5703648924827576	591152548789978	569787859916687	5626558661460876	5666830539703369	586423933506012	5880910754203796	5790795683860779	5162580013275146	5048175454139709	5065053701400757	4970990121364594	506330132484436	4540724456310272	4945553839206696	455951452255249	4783278703689575	5137524008750916	4963629841804504	4800779223442078	5624583959579468	5599655508995056	5613349080085754	588376522064209	5587995052337646	5642944574356079	6746444702148438	5471643209457397	5065305829048157	5712499022483826	5258232951164246	5674798488616943	590778112411499
AIF-A4	4601048529148102	4552843272686005	4340332746505737	0	4491989314556122	4645269811153412	5325905084609985	5510556101799011	5330838561058044	5110740661621094	5390262603759766	5860828757286072	5603978037834167	5869370698928833	5894190669059753	5729436874389648	5733625292778015	5689130425453186	5784794688224792	5817608833312988	5778557062149048	577950656414032	5917700529098511	551222026348114	4812166094779968	4821621477603912	5020537376403809	5020974278450012	5282813906669617	4359845221042633	4843096137046814	4386163055896759	4987127184867859	4991421103477478	496038556098938	4748280048370361	5488632321357727	5509287118911743	5681659579277039	5614445209503174	5742637515068054	5458568930625916	6776453256607056	548691987991333	5007392764091492	5504199862480164	5188437700271606	5838890075683594	5761758685112
AIF-A5	4765125513076782	4548981487751007	425834596157074	4491989314556122	0	4767594039440155	5475806593894958	5707696676254272	5609816908836365	5566580295562744	570167601108551	5798685550689697	5856019854545593	5930327177047729	6088951230049133	5886425971984863	5995550751686096	6085115075111389	6133036613464355	5935368537902832	5790473818778992	5971826314926147	611376166343689	5851219296455383	5071883797645569	5121152997016907	5337687730789185	5355848670005798	5443885326385498	4555560648441315	4972090423107147	4800270795822144	4981822073459625	5159582495689392	5117411613464355	507639467716217	5777210593223572	5698144435882568	593070387840271	5963197946548462	5966489911079407	5825467109680176	6910603642463684	5549660325050354	528127908706665	574575662612915	5345591902732849	5710182189941406	5939993858337402
AIF-A6	445942610502243	4605927467346191	4401817619800568	4645269811153412	4767594039440155	0	5582833886146545	5703222751617432	5309632420539856	5494171977043152	5381565690040588	6104817986488342	5925769805908203	6066424250602722	621380627155304	5887991786003113	60514897108078	6039408445358276	6066122055053711	6093390583992004	6196199059486389	611167311668396	6105894446372986	5955817103385925	4815835356712341	4979272782802582	4941413998603821	4688317179679871	4908874332904816	4750178456306458	462634265422821	4393071830272675	4814408421516418	4658041894435883	4903871417045593	4764424860477448	556230902671814	5631874203681946	5831230282783508	5654035806655884	5730037093162537	5680426955223083	7189748883247375	5622897744178772	5301375389099121	5965275168418884	5019291639328003	6106083393096924	5875301361083984
ATC-A1	5022372007369995	5631523132324219	5382744073867798	5325905084609985	5475806593894958	5582833886146545	0	4795585870742798	4900026023387909	4690392315387726	4613739848136902	5368414521217346	4634535014629364	5670836567878723	5855013728141785	5305004119873047	5576629638671875	6025179624557495	5737540125846863	529607355594635	5470285415649414	5824235677719116	5676625370979309	5431061387062073	5217710733413696	5783584117889404	5571281909942627	554734468460083	5754593014717102	5509220361709595	562404990196228	5097091794013977	5632789134979248	5042229890823364	5546123385429382	5484463572502136	531368613243103	5458877086639404	5852451920509338	5418721437454224	5754904747009277	5792607069015503	5517743825912476	435579776763916	4094786643981934	4028294384479523	4092152714729309	4593660533428192	4557788670063019
ATC-A2	5528781414031982	5756101012229919	5562916994094849	5510556101799011	5707696676254272	5703222751617432	4795585870742798	0	475772351026535	4750443994998932	463150829076767	4909159243106842	5540295839309692	6237884759902954	6121068596839905	6081963181495667	6401354074478149	6161671280860901	5896785259246826	5998908877372742	6026840806007385	6171906590461731	6274250149726868	5988854765892029	5417803525924683	6004751920700073	5818265080451965	5840068459510803	5935794115066528	5785078406333923	6006783843040466	5760890245437622	5957210063934326	5886018872261047	5849117636680603	583391547203064	5596681833267212	6023654341697693	6158417463302612	5878399014472961	6045199632644653	5978670716285706	5844339728355408	4272423386573792	4109690487384796	4611753523349762	4536390006542206	4416711628437042	5413993000984192
ATC-A3	4988288581371307	5695025324821472	5393836498260498	5330838561058044	5609816908836365	5309632420539856	4900026023387909	475772351026535	0	4707783758640289	4523704648017883	5020083785057068	5476818680763245	6103001236915588	6173409223556519	5737254023551941	5843093395233154	6317517161369324	590850293636322	611991286277771	5980486273765564	6235538721084595	5995530486106873	6072987914085388	5150899887084961	5421735644340515	5443188548088074	5210006237030029	5421974658966064	5597027540206909	5238122940063477	5243557691574097	5291035771369934	5475673675537109	5241205096244812	5083171129226685	5707393884658813	5653378963470459	5858657360076904	5707538723945618	590620756149292	598243236541748	6679155826568604	4935741424560547	4318225979804993	5126511454582214	4436158239841461	539634644985199	5792301893234253
ATC-A4	4953895211219788	5649115443229675	5085704326629639	5110740661621094	5566580295562744	5494171977043152	4690392315387726	4750443994998932	4707783758640289	0	4385778903961182	5295301675796509	5364499092102051	6251816749572754	6757235527038574	609750509262085	627810537815094	6670758128166199	6038321852684021	6002960801124573	6073464155197144	6323442459106445	6195635795593262	6028653383255005	5164614319801331	5495409965515137	5569984316825867	5470383167266846	5623624324798584	5154750943183899	5365748405456543	5163561701774597	5507099628448486	5212038159370422	5412440299987793	5161017775535583	5885413885116577	607116162776947	6127118468284607	6136728525161743	6012945175170898	6092112064361572	6365957260131836	4853065311908722	4230882525444031	4867627620697021	4749137461185455	5121518969535828	5936897993087769
ATC-A5	5245013833045959	5648837685585022	5361523032188416	5390262603759766	570167601108551	5381565690040588	4613739848136902	463150829076767	4523704648017883	4385778903961182	0	517775297164917	5488327741622925	6213773488998413	6367195248603821	5752419233322144	6132364273071289	6388000845909119	5950242877006531	5951529741287231	6120828986167908	6174914836883545	6122062206268311	6002129912376404	5024698972702026	5441648364067078	5544062852859497	5359293818473816	5780423879623413	5469464659690857	537902295589447	5041552186012268	5476206541061401	5570214986801147	5431264638900757	5367597341537476	5686140656471252	580737292766571	6011494398117065	5781593918800354	5859519839286804	6086736917495728	6509467363357544	4712514579296112	4458431005477905	5086632370948792	405286967754364	5204655528068542	5723288655281067
ATC-A6	5624707341194153	6087791323661804	5348276495933533	5860828757286072	5798685550689697	6104817986488342	5368414521217346	4909159243106842	5020083785057068	5295301675796509	517775297164917	0	5262833833694458	6003648042678833	5864702463150024	6285841464996338	6205402612686157	5908578038215637	6247583031654358	5793095827102661	6270412802696228	6173065900802612	6164889335632324	631176769733429	5893643498420715	6065266728401184	6437509059906006	622846245765686	6339040994644165	5712935328483582	6122753620147705	5695543885231018	5778534412384033	5859600305557251	6017871499061584	6115351915359497	6227594017982483	6465975642204285	6334002017974854	6457706689834595	6355531215667725	6079081296920776	574384868144989	5323175191879272	4629337191581726	523921012878418	4913397431373596	4423182904720306	620073139667511
ATC-B1	5754185318946838	5878664255142212	5233169198036194	5603978037834167	5856019854545593	5925769805908203	4634535014629364	5540295839309692	5476818680763245	5364499092102051	5488327741622925	5262833833694458	0	4314825236797333	4414762258529663	4523563981056213	455691397190094	4581390023231506	5019164681434631	4296357035636902	5093527436256409	5120322108268738	5192472338676453	4820427000522614	5535370707511902	6309530735015869	6027936935424805	5918948650360107	5938602685928345	5659460425376892	5984296202659607	5623270869255066	5918939709663391	6171996593475342	6107624769210815	5863698720932007	4955585300922394	517454206943512	4997930824756622	5409315228462219	5158785581588745	4908276200294495	5752934813499451	5134896039962769	486346960067749	5301127433776855	538365364074707	5015060305595398	3811959326267242
ATC-B2	6341232061386108	5984774827957153	5858363509178162	5869370698928833	5930327177047729	6066424250602722	5670836567878723	6237884759902954	6103001236915588	6251816749572754	6213773488998413	6003648042678833	4314825236797333	0	3798259794712067	3932764530181885	3844705820083618	4131502211093903	5007787346839905	4725662469863892	5030708312988281	4874519109725952	4964086711406708	4832910597324371	5789118409156799	6181790232658386	6315866708755493	5904111266136169	60731440782547	5625548362731934	6111415028572083	5805109739303589	6075285673141479	6247045993804932	6238928437232971	5937392115592957	5045445561408997	5012396574020386	4796716570854187	5119684934616089	4729149341583252	4609996378421783	6651254892349243	5856832265853882	5929514765739441	6031023263931274	6257636547088623	588378369808197	4499823153018951
ATC-B3	634331226348877	6240701079368591	5887835025787354	5894190669059753	6088951230049133	621380627155304	5855013728141785	6121068596839905	6173409223556519	6757235527038574	6367195248603821	5864702463150024	4414762258529663	3798259794712067	0	354749858379364	3908963799476624	3471537530422211	5055205225944519	4377008974552155	4921236038208008	5185514092445374	4710416793823242	4881942272186279	5834199786186218	6461036205291748	6452078819274902	6385284662246704	6514292359352112	6207065582275391	6274564862251282	570478081703186	6076211929321289	6189412474632263	612149178981781	6274794936180115	4611826539039612	5035714507102966	5016456842422485	5182546973228455	5347364544868469	4627422988414764	6286699175834656	5819548368453979	6001577973365784	5974690914154053	621762752532959	5659469962120056	4517240822315216
ATC-B4	5977904200553894	5988490581512451	5646699070930481	5729436874389648	5886425971984863	5887991786003113	5305004119873047	6081963181495667	5737254023551941	609750509262085	5752419233322144	6285841464996338	4523563981056213	3932764530181885	354749858379364	0	368986964225769	4452967047691345	502048134803772	460490494966507	4720250964164734	5171142220497131	4546174705028534	4942309260368347	5481138229370117	6125683784484863	6104273796081543	5946467518806458	6294873952865601	6020066738128662	5858682990074158	537026584148407	5848134756088257	5902259945869446	595008373260498	5755698680877686	4661659896373749	4564805030822754	4948097765445709	4510082900524139	486794501543045	4635443091392517	6553226709365845	548084557056427	5635173320770264	6024515628814697	5840549468994141	5768465995788574	3961776793003082
ATC-B5	6074320673942566	6060774922370911	5703648924827576	5733625292778015	5995550751686096	60514897108078	5576629638671875	6401354074478149	5843093395233154	627810537815094	6132364273071289	6205402612686157	455691397190094	3844705820083618	3908963799476624	368986964225769	0	4305497109889984	4931393265724182	4402307868003845	4959536492824554	4959273338317871	461392730474472	4685244858264923	5720863342285156	6073750853538513	6066456437110901	5961109399795532	6284822225570679	5920777320861816	5911141633987427	5688905119895935	5834903717041016	6004591584205627	5990543365478516	5773841738700867	4929986000061035	467393696308136	4818608462810516	4924556910991669	4965288043022156	4916430711746216	6939404606819153	6020588874816895	5833264589309692	6285389065742493	6187476515769958	6158170700073242	4615147411823273
ATC-B6	6369529962539673	6230257153511047	591152548789978	5689130425453186	6085115075111389	6039408445358276	6025179624557495	6161671280860901	6317517161369324	6670758128166199	6388000845909119	5908578038215637	4581390023231506	4131502211093903	3471537530422211	4452967047691345	4305497109889984	0	5522428154945374	4563696980476379	5248881578445435	5133957266807556	5039312839508057	5043743252754211	5911550521850586	639125645160675	6435008645057678	6358120441436768	6348493695259094	6161815524101257	6304345726966858	5740145444869995	6202380657196045	6113045215606689	6243883371353149	6255697011947632	5106862187385559	499687522649765	5151514410972595	5324289798736572	5305837988853455	4636256694793701	6662071347236633	5888767838478088	6168442368507385	6136345863342285	6155844330787659	610622227191925	4835903346538544
ATC-C1	6123300790786743	6114612221717834	569787859916687	5784794688224792	6133036613464355	6066122055053711	5737540125846863	5896785259246826	590850293636322	6038321852684021	5950242877006531	6247583031654358	5019164681434631	5007787346839905	5055205225944519	502048134803772	4931393265724182	5522428154945374	0	4511333405971527	4120282232761383	4222008287906647	4293896555900574	4286137223243713	5702383518218994	6212304830551147	5983309745788574	584552526473999	6158136129379272	5867485404014587	6278178691864014	6070509552955627	6057180166244507	6298355460166931	6139228343963623	5962936282157898	5205924510955811	5373018383979797	4953173995018005	5397844314575195	4965088963508606	5389443039894104	680368959903717	5817409157752991	5863841772079468	6351408362388611	6070238947868347	6086721420288086	5098628401756287
ATC-C2	5915161967277527	5991884469985962	5626558661460876	5817608833312988	5935368537902832	6093390583992004	529607355594635	5998908877372742	611991286277771	6002960801124573	5951529741287231	5793095827102661	4296357035636902	4725662469863892	4377008974552155	460490494966507	4402307868003845	4563696980476379	4511333405971527	0	429534524679184	4576147198677063	374727874994278	3164837956428528	5812478065490723	6508033871650696	6315216422080994	6299263834953308	6441632509231567	5936649441719055	6128877997398376	5633505582809448	6052721738815308	6042807698249817	6086271405220032	5931001305580139	477600485086441	4990091323852539	4947822988033295	5360481142997742	4996387958526611	463735967874527	6195906400680542	5678572058677673	5758153796195984	5894917249679565	5822741389274597	5608594417572021	4933570921421051
ATC-C3	6093403697013855	6162455081939697	5666830539703369	5778557062149048	5790473818778992	6196199059486389	5470285415649414	6026840806007385	5980486273765564	6073464155197144	6120828986167908	6270412802696228	5093527436256409	5030708312988281	4921236038208008	4720250964164734	4959536492824554	5248881578445435	4120282232761383	429534524679184	0	4400003552436829	4336225986480713	4285618662834167	5773529410362244	6208643317222595	6058948040008545	6059309840202332	6252680420875549	5935522317886353	6169422268867493	5939146876335144	5843061804771423	6215918660163879	5955543518066406	5988419055938721	5150976777076721	523099422454834	5083660483360291	5166007876396179	5047487616539001	5276553630828857	6689069271087646	5728341937065125	5816196799278259	6167252659797668	5959651470184326	6090567111968994	5191769599914551
ATC-C4	6373994946479797	6044051647186279	586423933506012	577950656414032	5971826314926147	611167311668396	5824235677719116	6171906590461731	6235538721084595	6323442459106445	6174914836883545	6173065900802612	5120322108268738	4874519109725952	5185514092445374	5171142220497131	4959273338317871	5133957266807556	4222008287906647	4576147198677063	4400003552436829	0	4339001774787903	43324875831604	5855191946029663	6150039434432983	6169909238815308	5903885960578918	6366279125213623	5695687532424927	637987494468689	606672465801239	6032996773719788	6370235681533813	633916437625885	6021653413772583	5220301151275635	5171159505844116	5245584845542908	5272817611694336	4965031147003174	5117771029472351	6859171390533447	6078479290008545	6105976104736328	6517013311386108	6096795797348022	621336817741394	5299407839775085
ATC-C5	6063287258148193	6024102568626404	5880910754203796	5917700529098511	611376166343689	6105894446372986	5676625370979309	6274250149726868	5995530486106873	6195635795593262	6122062206268311	6164889335632324	5192472338676453	4964086711406708	4710416793823242	4546174705028534	461392730474472	5039312839508057	4293896555900574	374727874994278	4336225986480713	4339001774787903	0	4393764734268188	5832415819168091	6278536319732666	6182419657707214	6045432686805725	632269024848938	6091395020484924	6092721819877625	5803419947624207	5811023712158203	6082388758659363	6028288006782532	6116487979888916	5331411957740784	4886090755462646	5410277247428894	5130047202110291	5009841322898865	4874989092350006	6706079840660095	5647993683815002	5966097712516785	6148864030838013	6086211800575256	6221531629562378	5138159394264221
ATC-C6	6047622561454773	5789973735809326	5790795683860779	551222026348114	5851219296455383	5955817103385925	5431061387062073	5988854765892029	6072987914085388	6028653383255005	6002129912376404	631176769733429	4820427000522614	4832910597324371	4881942272186279	4942309260368347	4685244858264923	5043743252754211	4286137223243713	3164837956428528	4285618662834167	43324875831604	4393764734268188	0	5521560907363892	6283154487609863	6028483510017395	5980192422866821	6139999032020569	5811230540275574	6150891184806824	5647029280662537	5699015855789185	597822904586792	5882943272590637	5720707774162292	4659559726715088	4867648184299469	4734734296798706	5046120285987854	4977045953273773	4798735082149506	6746472120285034	5792309045791626	5769220590591431	6197396516799927	5915654897689819	6123389005661011	5182211399078369
ATC-D1	5014441013336182	5087774991989136	5162580013275146	4812166094779968	5071883797645569	4815835356712341	5217710733413696	5417803525924683	5150899887084961	5164614319801331	5024698972702026	5893643498420715	5535370707511902	5789118409156799	5834199786186218	5481138229370117	5720863342285156	5911550521850586	5702383518218994	5812478065490723	5773529410362244	5855191946029663	5832415819168091	5521560907363892	0	4381300210952759	4754008650779724	4735247492790222	4893211424350739	4772272706031799	4862698018550873	4519543349742889	4911750853061676	459475189447403	4820307493209839	4462636411190033	5257651209831238	5424399375915527	5594055652618408	5348209738731384	5618748664855957	5646973848342896	7243467569351196	5496296286582947	5187883377075195	5891221761703491	5221024751663208	6078020334243774	544373095035553
ATC-D2	5155832171440125	5258995294570923	5048175454139709	4821621477603912	5121152997016907	4979272782802582	5783584117889404	6004751920700073	5421735644340515	5495409965515137	5441648364067078	6065266728401184	6309530735015869	6181790232658386	6461036205291748	6125683784484863	6073750853538513	639125645160675	6212304830551147	6508033871650696	6208643317222595	6150039434432983	6278536319732666	6283154487609863	4381300210952759	0	4954032897949219	4466217160224915	4888772666454315	4809627532958984	4877811074256897	466786652803421	4838868379592896	5037773251533508	4815428256988525	4683443903923035	5929793119430542	56742924451828	6021162271499634	5691341757774353	5830935835838318	6113793253898621	7716090679168701	5975685715675354	5654817223548889	6360745429992676	5589777827262878	6718165278434753	6240450739860535
ATC-D3	5324354767799377	5189643502235413	5065053701400757	5020537376403809	5337687730789185	4941413998603821	5571281909942627	5818265080451965	5443188548088074	5569984316825867	5544062852859497	6437509059906006	6027936935424805	6315866708755493	6452078819274902	6104273796081543	6066456437110901	6435008645057678	5983309745788574	6315216422080994	6058948040008545	6169909238815308	6182419657707214	6028483510017395	4754008650779724	4954032897949219	0	4627026915550232	471832662820816	5229033827781677	4995556771755219	5054472088813782	5008513331413269	530517578125	4890186488628387	4818115234375	5529108643531799	5362007617950439	5901510715484619	5792639255523682	597711443901062	6012029647827148	7495189905166626	5945266485214233	549511194229126	6116824150085449	5726984739303589	6655872464179993	6060278415679932
ATC-D4	5174940824508667	5240437388420105	4970990121364594	5020974278450012	5355848670005798	4688317179679871	554734468460083	5840068459510803	5210006237030029	5470383167266846	5359293818473816	622846245765686	5918948650360107	5904111266136169	6385284662246704	5946467518806458	5961109399795532	6358120441436768	584552526473999	6299263834953308	6059309840202332	5903885960578918	6045432686805725	5980192422866821	4735247492790222	4466217160224915	4627026915550232	0	4495377540588379	4860480427742004	4728005528450012	4808938503265381	4709914028644562	5073977112770081	4948062598705292	4554163813591003	5771030783653259	5621638894081116	5861714482307434	5545327067375183	5703529715538025	6003044247627258	7522193193435669	5969698429107666	5447939038276672	6327228546142578	5460678935050964	6564635038375854	5775743126869202
ATC-D5	5181999206542969	5305030345916748	506330132484436	5282813906669617	5443885326385498	4908874332904816	5754593014717102	5935794115066528	5421974658966064	5623624324798584	5780423879623413	6339040994644165	5938602685928345	60731440782547	6514292359352112	6294873952865601	6284822225570679	6348493695259094	6158136129379272	6441632509231567	6252680420875549	6366279125213623	632269024848938	6139999032020569	4893211424350739	4888772666454315	471832662820816	4495377540588379	0	5295218825340271	5079947710037231	5261901021003723	5041610598564148	5221951007843018	4797838628292084	480769157409668	5821575522422791	5614686608314514	6044377684593201	5939440727233887	5892088413238525	6260527968406677	748749315738678	595550537109375	5719754099845886	6001340746879578	5653027892112732	6595718860626221	6199703812599182
ATC-D6	4832481741905212	4970644414424896	4540724456310272	4359845221042633	4555560648441315	4750178456306458	5509220361709595	5785078406333923	5597027540206909	5154750943183899	5469464659690857	5712935328483582	5659460425376892	5625548362731934	6207065582275391	6020066738128662	5920777320861816	6161815524101257	5867485404014587	5936649441719055	5935522317886353	5695687532424927	6091395020484924	5811230540275574	4772272706031799	4809627532958984	5229033827781677	4860480427742004	5295218825340271	0	4912133514881134	4491232931613922	5029903650283813	4935293793678284	5073318481445312	4833821952342987	5794907808303833	5954405069351196	5749444961547852	5901080369949341	5878037810325623	5623294711112976	6957950592041016	5802167654037476	5481225252151489	5914005637168884	5549314618110657	590646505355835	5926221013069153
ATC-E1	47438645362854	501980721950531	4945553839206696	4843096137046814	4972090423107147	462634265422821	562404990196228	6006783843040466	5238122940063477	5365748405456543	537902295589447	6122753620147705	5984296202659607	6111415028572083	6274564862251282	5858682990074158	5911141633987427	6304345726966858	6278178691864014	6128877997398376	6169422268867493	637987494468689	6092721819877625	6150891184806824	4862698018550873	4877811074256897	4995556771755219	4728005528450012	5079947710037231	4912133514881134	0	4248530566692352	4576429128646851	4620932042598724	4711453020572662	4549840986728668	5699217319488525	5604774951934814	5987505316734314	5698211193084717	5787174105644226	5804582834243774	7416354417800903	5986405611038208	5476312637329102	6138204336166382	5498380661010742	6384874582290649	6067604422569275
ATC-E2	4578291177749634	493777871131897	455951452255249	4386163055896759	4800270795822144	4393071830272675	5097091794013977	5760890245437622	5243557691574097	5163561701774597	5041552186012268	5695543885231018	5623270869255066	5805109739303589	570478081703186	537026584148407	5688905119895935	5740145444869995	6070509552955627	5633505582809448	5939146876335144	606672465801239	5803419947624207	5647029280662537	4519543349742889	466786652803421	5054472088813782	4808938503265381	5261901021003723	4491232931613922	4248530566692352	0	4502159059047699	4321571588516235	4437783360481262	4423593878746033	5219357013702393	5397738814353943	5788693428039551	54071444272995	5569250583648682	5489622354507446	6990577578544617	5318638682365417	5327551364898682	5629063844680786	5311168432235718	598747730255127	5758765339851379
ATC-E3	497006744146347	4975080788135529	4783278703689575	4987127184867859	4981822073459625	4814408421516418	5632789134979248	5957210063934326	5291035771369934	5507099628448486	5476206541061401	5778534412384033	5918939709663391	6075285673141479	6076211929321289	5848134756088257	5834903717041016	6202380657196045	6057180166244507	6052721738815308	5843061804771423	6032996773719788	5811023712158203	5699015855789185	4911750853061676	4838868379592896	5008513331413269	4709914028644562	5041610598564148	5029903650283813	4576429128646851	4502159059047699	0	471170574426651	460887998342514	467011570930481	5753443837165833	5788317918777466	5684472322463989	5556672811508179	5889506340026855	5969304442405701	7300642728805542	5992469787597656	5545837879180908	6190827488899231	5569978356361389	633831799030304	6203802824020386
ATC-E4	4959527850151062	5177159309387207	5137524008750916	4991421103477478	5159582495689392	4658041894435883	5042229890823364	5886018872261047	5475673675537109	5212038159370422	5570214986801147	5859600305557251	6171996593475342	6247045993804932	6189412474632263	5902259945869446	6004591584205627	6113045215606689	6298355460166931	6042807698249817	6215918660163879	6370235681533813	6082388758659363	597822904586792	459475189447403	5037773251533508	530517578125	5073977112770081	5221951007843018	4935293793678284	4620932042598724	4321571588516235	471170574426651	0	4489302337169647	4835866689682007	5722739100456238	5749003291130066	6080030798912048	5818241834640503	5950877666473389	5962846279144287	7022849917411804	585906982421875	5510908961296082	5542937517166138	5397051572799683	616230845451355	5766245722770691
ATC-E5	4919030666351318	5037367343902588	4963629841804504	496038556098938	5117411613464355	4903871417045593	5546123385429382	5849117636680603	5241205096244812	5412440299987793	5431264638900757	6017871499061584	6107624769210815	6238928437232971	612149178981781	595008373260498	5990543365478516	6243883371353149	6139228343963623	6086271405220032	5955543518066406	633916437625885	6028288006782532	5882943272590637	4820307493209839	4815428256988525	4890186488628387	4948062598705292	4797838628292084	5073318481445312	4711453020572662	4437783360481262	460887998342514	4489302337169647	0	4596126675605774	5667147040367126	5429738759994507	5810028314590454	5528116226196289	5803741216659546	5880622863769531	7363919019699097	5656607151031494	555884063243866	5849302411079407	5548348426818848	6498087644577026	6261875629425049
ATC-E6	4961089789867401	5111773014068604	4800779223442078	4748280048370361	507639467716217	4764424860477448	5484463572502136	583391547203064	5083171129226685	5161017775535583	5367597341537476	6115351915359497	5863698720932007	5937392115592957	6274794936180115	5755698680877686	5773841738700867	6255697011947632	5962936282157898	5931001305580139	5988419055938721	6021653413772583	6116487979888916	5720707774162292	4462636411190033	4683443903923035	4818115234375	4554163813591003	480769157409668	4833821952342987	4549840986728668	4423593878746033	467011570930481	4835866689682007	4596126675605774	0	5320427417755127	5373360514640808	5444017648696899	5473591685295105	5372106432914734	563407301902771	7468274831771851	5871894955635071	5446065068244934	5953115820884705	5404220223426819	649092972278595	6045409440994263
ATC-F1	5863780975341797	5733144283294678	5624583959579468	5488632321357727	5777210593223572	556230902671814	531368613243103	5596681833267212	5707393884658813	5885413885116577	5686140656471252	6227594017982483	4955585300922394	5045445561408997	4611826539039612	4661659896373749	4929986000061035	5106862187385559	5205924510955811	477600485086441	5150976777076721	5220301151275635	5331411957740784	4659559726715088	5257651209831238	5929793119430542	5529108643531799	5771030783653259	5821575522422791	5794907808303833	5699217319488525	5219357013702393	5753443837165833	5722739100456238	5667147040367126	5320427417755127	0	4157333076000214	4487620294094086	4259831309318542	4603986442089081	411200225353241	6529280543327332	5558738112449646	5476542115211487	5733029246330261	5580240488052368	5753884315490723	5024277567863464
ATC-F2	5717233419418335	5640857815742493	5599655508995056	5509287118911743	5698144435882568	5631874203681946	5458877086639404	6023654341697693	5653378963470459	607116162776947	580737292766571	6465975642204285	517454206943512	5012396574020386	5035714507102966	4564805030822754	467393696308136	499687522649765	5373018383979797	4990091323852539	523099422454834	5171159505844116	4886090755462646	4867648184299469	5424399375915527	56742924451828	5362007617950439	5621638894081116	5614686608314514	5954405069351196	5604774951934814	5397738814353943	5788317918777466	5749003291130066	5429738759994507	5373360514640808	4157333076000214	0	4590725898742676	4111305177211761	4117788076400757	4110271334648132	72198885679245	5528925061225891	5715235471725464	5917189717292786	559128999710083	6393957734107971	5083475708961487
ATC-F3	6138008832931519	6055704355239868	5613349080085754	5681659579277039	593070387840271	5831230282783508	5852451920509338	6158417463302612	5858657360076904	6127118468284607	6011494398117065	6334002017974854	4997930824756622	4796716570854187	5016456842422485	4948097765445709	4818608462810516	5151514410972595	4953173995018005	4947822988033295	5083660483360291	5245584845542908	5410277247428894	4734734296798706	5594055652618408	6021162271499634	5901510715484619	5861714482307434	6044377684593201	5749444961547852	5987505316734314	5788693428039551	5684472322463989	6080030798912048	5810028314590454	5444017648696899	4487620294094086	4590725898742676	0	4524566829204559	4492440819740295	4351425468921661	6981104612350464	5998069643974304	5936204791069031	6418430805206299	6129211187362671	618878185749054	5459696054458618
ATC-F4	596579372882843	583069920539856	588376522064209	5614445209503174	5963197946548462	5654035806655884	5418721437454224	5878399014472961	5707538723945618	6136728525161743	5781593918800354	6457706689834595	5409315228462219	5119684934616089	5182546973228455	4510082900524139	4924556910991669	5324289798736572	5397844314575195	5360481142997742	5166007876396179	5272817611694336	5130047202110291	5046120285987854	5348209738731384	5691341757774353	5792639255523682	5545327067375183	5939440727233887	5901080369949341	5698211193084717	54071444272995	5556672811508179	5818241834640503	5528116226196289	5473591685295105	4259831309318542	4111305177211761	4524566829204559	0	4161277413368225	4288105070590973	709870457649231	5798594951629639	5717921853065491	6168040037155151	5685411095619202	6306660771369934	5144540071487427
ATC-F5	5969632267951965	5749417543411255	5587995052337646	5742637515068054	5966489911079407	5730037093162537	5754904747009277	6045199632644653	590620756149292	6012945175170898	5859519839286804	6355531215667725	5158785581588745	4729149341583252	5347364544868469	486794501543045	4965288043022156	5305837988853455	4965088963508606	4996387958526611	5047487616539001	4965031147003174	5009841322898865	4977045953273773	5618748664855957	5830935835838318	597711443901062	5703529715538025	5892088413238525	5878037810325623	5787174105644226	5569250583648682	5889506340026855	5950877666473389	5803741216659546	5372106432914734	4603986442089081	4117788076400757	4492440819740295	4161277413368225	0	413881927728653	7164135575294495	5804623365402222	5889251232147217	6264903545379639	5766093134880066	6319392919540405	5228499174118042
ATC-F6	5991889834403992	5799003839492798	5642944574356079	5458568930625916	5825467109680176	5680426955223083	5792607069015503	5978670716285706	598243236541748	6092112064361572	6086736917495728	6079081296920776	4908276200294495	4609996378421783	4627422988414764	4635443091392517	4916430711746216	4636256694793701	5389443039894104	463735967874527	5276553630828857	5117771029472351	4874989092350006	4798735082149506	5646973848342896	6113793253898621	6012029647827148	6003044247627258	6260527968406677	5623294711112976	5804582834243774	5489622354507446	5969304442405701	5962846279144287	5880622863769531	563407301902771	411200225353241	4110271334648132	4351425468921661	4288105070590973	413881927728653	0	6738649606704712	5870487689971924	5744243264198303	5963283181190491	5857657790184021	6035550832748413	5267128944396973
ATF-A1	6769163608551025	6979241967201233	6746444702148438	6776453256607056	6910603642463684	7189748883247375	5517743825912476	5844339728355408	6679155826568604	6365957260131836	6509467363357544	574384868144989	5752934813499451	6651254892349243	6286699175834656	6553226709365845	6939404606819153	6662071347236633	680368959903717	6195906400680542	6689069271087646	6859171390533447	6706079840660095	6746472120285034	7243467569351196	7716090679168701	7495189905166626	7522193193435669	748749315738678	6957950592041016	7416354417800903	6990577578544617	7300642728805542	7022849917411804	7363919019699097	7468274831771851	6529280543327332	72198885679245	6981104612350464	709870457649231	7164135575294495	6738649606704712	0	5545404553413391	5803102850914001	5120071172714233	6067895293235779	4387080073356628	5883693099021912
ATF-A2	5271943211555481	5502579808235168	5471643209457397	548691987991333	5549660325050354	5622897744178772	435579776763916	4272423386573792	4935741424560547	4853065311908722	4712514579296112	5323175191879272	5134896039962769	5856832265853882	5819548368453979	548084557056427	6020588874816895	5888767838478088	5817409157752991	5678572058677673	5728341937065125	6078479290008545	5647993683815002	5792309045791626	5496296286582947	5975685715675354	5945266485214233	5969698429107666	595550537109375	5802167654037476	5986405611038208	5318638682365417	5992469787597656	585906982421875	5656607151031494	5871894955635071	5558738112449646	5528925061225891	5998069643974304	5798594951629639	5804623365402222	5870487689971924	5545404553413391	0	4090472459793091	3981566727161407	410599559545517	3912616670131683	4977750480175018
ATF-A3	5023184418678284	530144214630127	5065305829048157	5007392764091492	528127908706665	5301375389099121	4094786643981934	4109690487384796	4318225979804993	4230882525444031	4458431005477905	4629337191581726	486346960067749	5929514765739441	6001577973365784	5635173320770264	5833264589309692	6168442368507385	5863841772079468	5758153796195984	5816196799278259	6105976104736328	5966097712516785	5769220590591431	5187883377075195	5654817223548889	549511194229126	5447939038276672	5719754099845886	5481225252151489	5476312637329102	5327551364898682	5545837879180908	5510908961296082	555884063243866	5446065068244934	5476542115211487	5715235471725464	5936204791069031	5717921853065491	5889251232147217	5744243264198303	5803102850914001	4090472459793091	0	404105544090271	3580455780029297	3913149535655975	4856197535991669
ATF-A4	5396611094474792	5702639818191528	5712499022483826	5504199862480164	574575662612915	5965275168418884	4028294384479523	4611753523349762	5126511454582214	4867627620697021	5086632370948792	523921012878418	5301127433776855	6031023263931274	5974690914154053	6024515628814697	6285389065742493	6136345863342285	6351408362388611	5894917249679565	6167252659797668	6517013311386108	6148864030838013	6197396516799927	5891221761703491	6360745429992676	6116824150085449	6327228546142578	6001340746879578	5914005637168884	6138204336166382	5629063844680786	6190827488899231	5542937517166138	5849302411079407	5953115820884705	5733029246330261	5917189717292786	6418430805206299	6168040037155151	6264903545379639	5963283181190491	5120071172714233	3981566727161407	404105544090271	0	4155416488647461	4189344048500061	521422266960144
ATF-A5	4867005944252014	5305061340332031	5258232951164246	5188437700271606	5345591902732849	5019291639328003	4092152714729309	4536390006542206	4436158239841461	4749137461185455	405286967754364	4913397431373596	538365364074707	6257636547088623	621762752532959	5840549468994141	6187476515769958	6155844330787659	6070238947868347	5822741389274597	5959651470184326	6096795797348022	6086211800575256	5915654897689819	5221024751663208	5589777827262878	5726984739303589	5460678935050964	5653027892112732	5549314618110657	5498380661010742	5311168432235718	5569978356361389	5397051572799683	5548348426818848	5404220223426819	5580240488052368	559128999710083	6129211187362671	5685411095619202	5766093134880066	5857657790184021	6067895293235779	410599559545517	3580455780029297	4155416488647461	0	4649933576583862	5211696624755859
ATF-A6	5629096031188965	5904291272163391	5674798488616943	5838890075683594	5710182189941406	6106083393096924	4593660533428192	4416711628437042	539634644985199	5121518969535828	5204655528068542	4423182904720306	5015060305595398	588378369808197	5659469962120056	5768465995788574	6158170700073242	610622227191925	6086721420288086	5608594417572021	6090567111968994	621336817741394	6221531629562378	6123389005661011	6078020334243774	6718165278434753	6655872464179993	6564635038375854	6595718860626221	590646505355835	6384874582290649	598747730255127	633831799030304	616230845451355	6498087644577026	649092972278595	5753884315490723	6393957734107971	618878185749054	6306660771369934	6319392919540405	6035550832748413	4387080073356628	3912616670131683	3913149535655975	4189344048500061	4649933576583862	0	5191922187805176
ATF-B1	5969597697257996	6020506024360657	590778112411499	5761758685112	5939993858337402	5875301361083984	4557788670063019	5413993000984192	5792301893234253	5936897993087769	5723288655281067	620073139667511	3811959326267242	4499823153018951	4517240822315216	3961776793003082	4615147411823273	4835903346538544	5098628401756287	4933570921421051	5191769599914551	5299407839775085	5138159394264221	5182211399078369	544373095035553	6240450739860535	6060278415679932	5775743126869202	6199703812599182	5926221013069153	6067604422569275	5758765339851379	6203802824020386	5766245722770691	6261875629425049	6045409440994263	5024277567863464	5083475708961487	5459696054458618	5144540071487427	5228499174118042	5267128944396973	5883693099021912	4977750480175018	4856197535991669	521422266960144	5211696624755859	5191922187805176	0
ATF-B2	6188754439353943	6104767322540283	5949344635009766	584136962890625	6016498804092407	598432183265686	530680239200592	5572593808174133	593241810798645	618974506855011	615342378616333	6393048763275146	4488140940666199	4065236747264862	3425661325454712	3873945474624634	4166115522384644	4418380558490753	5374471545219421	4879990816116333	5085268020629883	5464948415756226	5137850642204285	5048938989639282	5744261145591736	6629253625869751	6301484107971191	6223857998847961	6250597834587097	6061151027679443	6158511638641357	5777181386947632	6226475238800049	5996820330619812	6150520443916321	610826849937439	4830570816993713	5218319892883301	4845819473266602	5000321865081787	5452001094818115	4848822951316833	6037915945053101	5515417456626892	5430929064750671	5545503497123718	5899511575698853	5212500691413879	3810012638568878
ATF-B3	6070061922073364	5980241894721985	581514835357666	5717734098434448	5841382145881653	593851625919342	4976233243942261	5850579142570496	5746299624443054	6196504831314087	5789493918418884	6412046551704407	4764610230922699	4487089812755585	456989049911499	3668700158596039	4673878848552704	4847665131092072	535091757774353	5538318753242493	5104448199272156	5037316679954529	5335023999214172	5250747203826904	5574527382850647	5915812253952026	6017249226570129	5716143250465393	6314041018486023	5921849012374878	6063315868377686	5747553706169128	5953202843666077	5856019854545593	5931837558746338	5929187536239624	5070055723190308	4822068512439728	4963048696517944	4577437937259674	5075125098228455	5046108961105347	6682382822036743	5440258383750916	5521076321601868	5879860520362854	5672867298126221	5836195945739746	3910360634326935
ATF-B4	6365527510643005	6057447791099548	5938073992729187	5696097612380981	5923765301704407	6112936735153198	5549697279930115	6006826162338257	6025716066360474	6330327987670898	6300914287567139	6190037131309509	4406659305095673	3282504677772522	3981538414955139	4004299342632294	4053165018558502	4087808132171631	5261162519454956	5023499727249146	5315953493118286	5108810067176819	5123932361602783	5101422667503357	5878341794013977	6287416815757751	646065354347229	6104584932327271	6353628635406494	5948927402496338	6207596063613892	58352130651474	6216676831245422	6184685826301575	6371304988861084	6014719605445862	5155885815620422	5041738152503967	5095175504684448	5057372450828552	5216795802116394	472428947687149	6642419695854187	5699549317359924	5805147290229797	5892037749290466	6135722398757935	5779900550842285	4358246624469757
ATF-B5	5940842628479004	5679128766059875	5603185892105103	5576187968254089	5825815796852112	5906435251235962	499878466129303	5949001908302307	572523295879364	6030094623565674	5839511752128601	6169300675392151	4236195683479309	3946891725063324	4218664169311523	3477456569671631	3809535205364227	4553250372409821	4822393655776978	4684469103813171	4671556949615479	4696642756462097	4710427820682526	4911192953586578	5642722845077515	6082733869552612	5987069606781006	5782330632209778	6110837459564209	5787503719329834	6025074124336243	5685483813285828	5918743014335632	5978242754936218	5976473689079285	5763791799545288	4912126362323761	4806998074054718	5010151267051697	4651760160923004	4842289686203003	4745300114154816	6543558239936829	5563163757324219	5457336902618408	5810248851776123	54994136095047	5728870034217834	3892456889152527
ATF-B6	6097630262374878	5850832462310791	562559962272644	5711263418197632	585638165473938	5871844291687012	5251392126083374	6042096614837646	591766357421875	6119864583015442	6104211807250977	6293136477470398	4188809096813202	4168599843978882	4264273941516876	3987945318222046	4255692958831787	432789146900177	5038809180259705	4577778875827789	4976482093334198	5180158615112305	4915918707847595	4812518358230591	5749635696411133	6406100988388062	6095556616783142	6103358864784241	6196365356445312	5837998390197754	6037245988845825	5653129816055298	5987433791160583	6037611365318298	6071658134460449	5913677215576172	498703271150589	5204971432685852	484158992767334	5094732642173767	5158720016479492	4456984400749207	6388367414474487	5446092486381531	5797642469406128	5944953560829163	5716422200202942	5621908903121948	4170947074890137
ATF-C1	6168490648269653	5945842266082764	5537967681884766	5726611614227295	5808529853820801	6195172071456909	5698419213294983	5925745964050293	622469961643219	6146748661994934	6230493783950806	5889573693275452	4806161224842072	500328540802002	4996474385261536	5169508457183838	5393389463424683	533111035823822	4796732068061829	455935150384903	4706938564777374	5237842202186584	5005519986152649	4905907213687897	6101630926132202	66221684217453	6477206349372864	6426801085472107	6362594962120056	6034491658210754	6305602788925171	5969956517219543	6398929357528687	6522570252418518	6367424726486206	620048463344574	546627402305603	5664165019989014	5841000080108643	5848624110221863	5511810779571533	5185739398002625	5938326120376587	5381249785423279	5386524200439453	5554152727127075	5805719494819641	5586569905281067	5023645162582397
ATF-C2	6200846433639526	5937944650650024	6092135310173035	6133996248245239	6086062788963318	6204846501350403	513025164604187	6330983638763428	6298994421958923	6475453972816467	624408483505249	6472886204719543	5026621222496033	5326994061470032	5061077475547791	5006179809570312	5116453766822815	5387715697288513	5133928656578064	4364832043647766	5017070770263672	5207094550132751	4695199429988861	439580112695694	5979068279266357	6707776188850403	6179947853088379	6256489753723145	6208791136741638	6389250755310059	6203169226646423	5885348916053772	6048002243041992	6072012782096863	6166585087776184	6221701502799988	5347509384155273	5009565353393555	5426821708679199	5375539064407349	5689577460289001	5372703075408936	6246268749237061	5301823019981384	5460677742958069	5530024766921997	5362322330474854	5887678265571594	4462725520133972
ATF-C3	5974408984184265	6115501523017883	6259065866470337	5931494235992432	6120649576187134	6149152517318726	5267298221588135	6065952777862549	618485152721405	6265221834182739	6227973103523254	6635875105857849	5521582961082458	5331823825836182	5318354368209839	4963339567184448	5248491764068604	5605555176734924	4700056910514832	4679461121559143	4277227520942688	5137662887573242	4450008571147919	4795900285243988	5975579619407654	660533607006073	6103384494781494	6265974044799805	6267624497413635	6118883490562439	6260014772415161	5982059240341187	6331110000610352	6039754748344421	6127789616584778	6341543793678284	5453681945800781	5294408202171326	5607203245162964	5250957012176514	5636821985244751	5282266736030579	6520158052444458	5529635548591614	5791943073272705	566018283367157	5847986936569214	5866203904151917	4776838719844818
ATF-C4	5931742191314697	5743726491928101	5782958269119263	5705527067184448	5671301484107971	5837678909301758	4804756343364716	5953654646873474	6003998517990112	6269826889038086	6023620367050171	6180410385131836	4695077240467072	4904040396213531	4733543694019318	4266155660152435	495547354221344	5237752199172974	4599461555480957	4317406117916107	4252858757972717	4342477321624756	4404964447021484	4274810254573822	5405898690223694	6122284531593323	6174576282501221	5805359482765198	6164200901985168	5977939963340759	5994095206260681	5701457858085632	5871965885162354	581896960735321	5931065678596497	6060416698455811	5112120509147644	5069388747215271	5309578776359558	46888667345047	5171545147895813	49367356300354	6429228782653809	5262913703918457	521192729473114	5888796448707581	5228031873703003	5580086708068848	423371285200119
ATF-C5	6127681732177734	6135437488555908	5815722346305847	5946329832077026	5984845757484436	6013264656066895	5220066905021667	5928120017051697	6128130555152893	6360988020896912	6209160089492798	6448802947998047	4958443641662598	5553945899009705	4932577610015869	4647905826568604	5311583876609802	5285474061965942	5068233609199524	4471831321716309	4753707647323608	537850022315979	4748496413230896	4945239424705505	5938246250152588	6770536303520203	6439410448074341	6597597599029541	6444341540336609	6309178471565247	6145584583282471	5989040732383728	6510649919509888	6121060848236084	6392627358436584	645372211933136	5201961398124695	5494758486747742	5724013447761536	5500138998031616	5665191411972046	5034956932067871	5886242985725403	5415785312652588	5520417094230652	5491339564323425	5329221487045288	5481327176094055	4638760387897491
ATF-C6	6327757835388184	6101727485656738	6046234965324402	5770546793937683	6116825938224792	6082426309585571	540457546710968	5961659550666809	616398811340332	6358314156532288	6536022424697876	6505929231643677	5204830169677734	5339674949645996	4738120138645172	5129163265228271	5142327547073364	5413928031921387	4993809461593628	4409339129924774	4697022140026093	5272985696792603	4988637566566467	4500866830348969	6037898659706116	687783420085907	6446782946586609	6468458771705627	6632438898086548	6162427067756653	6415660381317139	6096951961517334	6345129609107971	6141120791435242	6494455337524414	6422781944274902	51149582862854	5636749863624573	5452613830566406	551555871963501	5883274674415588	5060093998908997	5647310018539429	5629610419273376	5389203429222107	5483391880989075	5567556619644165	5328929424285889	4822628796100616
ATF-D1	4984406530857086	4989722073078156	4699013233184814	4476473927497864	4974673986434937	4920450150966644	5164060592651367	5546273589134216	5456514358520508	5341165661811829	5465856790542603	5848394632339478	5938093662261963	6032690405845642	5776539444923401	5195287466049194	5835298299789429	5880464315414429	5751268863677979	559560239315033	5602835416793823	6119194626808167	566472053527832	5567163825035095	4291790127754211	513843297958374	5358541011810303	5234198570251465	5589653849601746	493186354637146	5172980427742004	450655460357666	5056654810905457	4495863914489746	5114783048629761	5153409242630005	536944568157196	5550751090049744	5790970325469971	5373281240463257	5837449431419373	5522915124893188	6713160276412964	5384731888771057	5146316885948181	5321580767631531	527884304523468	5744653344154358	5392217636108398
ATF-D2	524385392665863	4917339980602264	4828624725341797	4459577798843384	4727073311805725	5223528146743774	5651272535324097	5717182755470276	5876132249832153	535097062587738	6017953157424927	592600405216217	5889661312103271	6111984252929688	6175982356071472	6233835816383362	5989949703216553	6066848039627075	6066900491714478	5961577296257019	5958823561668396	6102716326713562	6244171857833862	6008532047271729	5111415386199951	5352743268013	5297340750694275	5456303954124451	5430933237075806	4636916518211365	5534979104995728	5090828537940979	5391814112663269	5179785490036011	5427925586700439	5285699963569641	591802716255188	614392876625061	602632462978363	6285996437072754	611965000629425	6029579043388367	6787242293357849	5717838406562805	5385392308235168	5365874767303467	5601836442947388	5687950253486633	6096423268318176
ATF-D3	4682559967041016	4490256309509277	4251203536987305	4544262886047363	4500965476036072	4699260294437408	4609143435955048	4777437150478363	5372387170791626	4894982874393463	5162506699562073	5596640110015869	5375219583511353	5854138731956482	5606284737586975	5384398698806763	5730754733085632	5712254047393799	5484632849693298	5475102663040161	5378702282905579	568849503993988	5604314208030701	5661771297454834	475994884967804	5185964703559875	4909934103488922	5097783207893372	5327938199043274	4731821119785309	5262730121612549	4824935793876648	5140624046325684	4822054803371429	4993929266929626	5008128881454468	5278510451316833	5358759164810181	5478327870368958	5534365177154541	5503719449043274	5366302132606506	6020004153251648	4517567157745361	4410238265991211	470397561788559	4685338735580444	4774404466152191	5121408700942993
ATF-D4	4868714213371277	4687885940074921	4891303777694702	4864431917667389	4883530735969543	4673030078411102	5752326846122742	5630501508712769	5774239301681519	5787280201911926	5715672373771667	6236839294433594	6162711381912231	6198804974555969	6400282979011536	6156979203224182	6271905899047852	625891387462616	6102084517478943	6324759721755981	6144096851348877	6175068616867065	6247879266738892	6098434925079346	4974853992462158	4924368560314178	4970905482769012	455078512430191	4829423129558563	4907975196838379	504790186882019	523432195186615	5312161445617676	5098362565040588	5192539095878601	5197173357009888	5842546820640564	5696265697479248	6075143814086914	5999586582183838	59132319688797	6155556440353394	7083767652511597	5552756786346436	5658835172653198	5711926817893982	5186899900436401	6347466111183167	592426061630249
ATF-D5	5295847654342651	5295493006706238	5066204071044922	5102440118789673	5112196803092957	509332001209259	546511173248291	5773029327392578	5790708065032959	5928537249565125	592815637588501	6009272336959839	5980294346809387	6074563264846802	6111083030700684	6239973902702332	6268199682235718	6005272269248962	6311874389648438	6016949415206909	6212976574897766	6412459015846252	625599205493927	6009769439697266	5326384902000427	5693190693855286	5480332970619202	5427556037902832	4915440678596497	5480577945709229	5347089767456055	5073388814926147	5477943420410156	5312807559967041	5534332394599915	552801787853241	5652520656585693	5983635187149048	6205700635910034	6120797395706177	6165820956230164	6082726120948792	6634455323219299	5595421195030212	5334708690643311	5484662055969238	5662876963615417	5845016837120056	5919064879417419
ATF-D6	5429071187973022	5578744411468506	5297859311103821	5413658618927002	5272274017333984	5269387364387512	5210444331169128	5739576816558838	5687890648841858	5639620423316956	5617023706436157	6151208877563477	5799931883811951	588850200176239	5995837450027466	5497488379478455	586309552192688	5978948473930359	591484010219574	5740394592285156	5516664385795593	5825287103652954	5586134195327759	5629258155822754	5277493596076965	5496566295623779	554553210735321	5331001281738281	5539836287498474	5332460403442383	546680748462677	5167498588562012	5509946942329407	5262729525566101	5374271869659424	5546480417251587	539903998374939	5263883471488953	5844821333885193	5280364751815796	5553092360496521	5368454456329346	6808419823646545	5341578125953674	5245848894119263	5528875589370728	5064851045608521	5999429821968079	5374777913093567
ATF-E1	4965161681175232	4903368949890137	4785434305667877	484697014093399	4698949158191681	4914045035839081	5720517039299011	5810788869857788	5994255542755127	5857443809509277	6004192233085632	576619565486908	6081691384315491	6277692317962646	5944672226905823	599256694316864	6240836977958679	6056860685348511	6495260000228882	5980942845344543	637819230556488	6439265012741089	6317276358604431	6177572011947632	5399217009544373	5800688862800598	5862812995910645	5548774003982544	5688643455505371	5053183436393738	5035708546638489	4499883055686951	5386126637458801	5087525248527527	5535980463027954	5359784364700317	5987362861633301	6244160532951355	6272643804550171	6259145140647888	6212378144264221	5887188315391541	6482332944869995	5619602203369141	5289810299873352	5634198784828186	548961341381073	5384458899497986	5952421426773071
ATF-E2	4288845658302307	4598784446716309	4252660870552063	4578855633735657	4402433037757874	4166319668292999	5074790120124817	546577513217926	5349586606025696	5385487675666809	5411880612373352	5363776683807373	5587694048881531	575650691986084	5663529634475708	5557940006256104	5737696886062622	5798267126083374	6004758477210999	5476752519607544	5826297998428345	6135516762733459	5731158256530762	5703643560409546	463217169046402	5198728442192078	5261207222938538	524480938911438	5332894325256348	449003130197525	4977860152721405	4154887795448303	4705255329608917	4528293013572693	493524581193924	48660609126091	5596992969512939	5841027498245239	5938751697540283	584144651889801	5963720679283142	5600370168685913	6469857692718506	5311467051506042	4968746304512024	5309293866157532	4807324111461639	5319186449050903	5632913112640381
ATF-E3	440616101026535	4583362340927124	4592030644416809	4478920698165894	4285441339015961	4515346586704254	5140194296836853	5642483234405518	5530946254730225	5294248461723328	5551250576972961	5688769221305847	5801878571510315	5820114016532898	5683068037033081	5480349063873291	5739063620567322	5922402739524841	6115767955780029	55950528383255	5695223212242126	6143629550933838	5805371403694153	5665168762207031	4720191657543182	5200641751289368	5191875100135803	5276598334312439	5219255089759827	4577223062515259	4884412586688995	4443541467189789	4650938510894775	4643724858760834	4889545440673828	5046787261962891	5431419610977173	5684524774551392	6001145243644714	5660524964332581	5811399221420288	5527686476707458	6576786637306213	5330456495285034	5111441016197205	5163944363594055	5191503763198853	5481734275817871	5813342332839966
ATF-E4	4792689383029938	49638631939888	4931542277336121	5024436712265015	483283132314682	4790860414505005	4664824604988098	5366083979606628	5424498915672302	544655442237854	5290075540542603	585628867149353	5729138255119324	5793346166610718	5637264847755432	5344103574752808	5715256333351135	5879781246185303	6033925414085388	557523787021637	5802814960479736	6207034587860107	585613489151001	5725243091583252	4978628158569336	5453436374664307	5538402199745178	5291778445243835	5354843139648438	508054792881012	5156031847000122	4649832546710968	5058279633522034	4460245370864868	5235352516174316	5295900106430054	5431874394416809	5540431141853333	574004590511322	5571934580802917	5730791687965393	5676940083503723	6173400282859802	5035404562950134	5076501369476318	4844340085983276	4752515554428101	5160698890686035	5188950896263123
ATF-E5	4970602095127106	4496470987796783	4580425918102264	4579566419124603	4353726208209991	4876556396484375	5223854184150696	5362167358398438	5711917281150818	550489604473114	5588831305503845	5668807029724121	5871075987815857	6098737120628357	5865353345870972	5791931748390198	6042393445968628	5846275687217712	6155028343200684	568681538105011	6017116904258728	6015101671218872	5892688632011414	5746123194694519	5171092748641968	5431082248687744	5511491894721985	5367864966392517	5447580218315125	4607632756233215	5110898017883301	4477164149284363	5085374116897583	4746497869491577	4883913695812225	5326300859451294	5579009652137756	5668545365333557	5976323485374451	5886386632919312	5972548723220825	5565181374549866	6158254742622375	5006454586982727	4842776358127594	4898219704627991	4959549903869629	4975202977657318	5796642899513245
ATF-E6	5006176233291626	5088188052177429	4517969489097595	4611895978450775	4782943427562714	4924609661102295	5734716057777405	5756100416183472	5693513154983521	568787157535553	5851501226425171	5728175044059753	5976254940032959	6096522808074951	5749095678329468	5756487250328064	5934946537017822	5751133561134338	6124632358551025	5808515548706055	6161534786224365	6123045086860657	6076530814170837	5874457955360413	5202902555465698	5569419264793396	565220057964325	5485307574272156	5723477602005005	4912434220314026	5251511335372925	4737150073051453	5339162349700928	51755291223526	5323922634124756	5142134428024292	5808025598526001	6056277751922607	6023234724998474	6313190460205078	6144983768463135	578643262386322	6402721405029297	5710760951042175	5438488125801086	5621511936187744	5405369997024536	5735476016998291	5918252468109131
ATF-F1	5695074796676636	5561345219612122	5622828006744385	5326286554336548	5826530456542969	5664871335029602	5335714817047119	5686129331588745	5632651448249817	6001207828521729	5741583108901978	617952823638916	4987404942512512	5041119456291199	4478272199630737	4614352881908417	4877801835536957	5001981854438782	5524202585220337	4789936244487762	5450343489646912	5522804856300354	5111163854598999	4961501359939575	5383114814758301	6066470742225647	5959150791168213	6031982898712158	6165299415588379	5796072483062744	5840721726417542	5363474488258362	5871774554252625	5716555118560791	575190544128418	5491489768028259	3862092792987823	4457764625549316	4866656064987183	4595488309860229	4724887013435364	4018428325653076	6477401852607727	5374030470848083	5459973812103271	5397114157676697	5620090365409851	5684512257575989	4856430292129517
ATF-F2	5770570039749146	5385937094688416	5466721653938293	5326923131942749	5291748642921448	5615351796150208	557039737701416	5844276547431946	5650558471679688	6035040020942688	6100348830223083	6236806511878967	4915438294410706	5265655517578125	518143892288208	482100784778595	5269051194190979	5140211582183838	5438731908798218	516026496887207	5424995422363281	5505748391151428	517052173614502	525021493434906	5708556175231934	6063241958618164	5783987641334534	6042982339859009	593761146068573	5807579159736633	5882890224456787	5578380227088928	6076693534851074	5914939641952515	5782192349433899	5892471671104431	4561706483364105	4073880910873413	5029637813568115	4967000186443329	4832773208618164	4362702369689941	6411412954330444	494437575340271	5357265472412109	5395681262016296	5270000100135803	5711343288421631	4901469647884369
ATF-F3	6106577515602112	5948799848556519	5717418193817139	5861027836799622	5693204402923584	562066376209259	5547924041748047	6074079275131226	6083699464797974	608223557472229	5838838815689087	6433731913566589	5064371824264526	5153505206108093	4996900856494904	4624120593070984	4984202682971954	513218104839325	5536931157112122	4550495743751526	5256194472312927	5625061392784119	4991521537303925	4832119643688202	5472583770751953	6202826499938965	6124120950698853	6072749495506287	6338522434234619	6013085246086121	5919120311737061	5317257642745972	5864821672439575	5911065340042114	6036444306373596	5850875973701477	4593522548675537	4707030653953552	4665757417678833	4888213276863098	4679496884346008	4597615003585815	670095682144165	5428407192230225	5677763819694519	6168681383132935	5737379193305969	5846723318099976	5066412091255188
ATF-F4	5789679288864136	6025108695030212	5792804360389709	5640596747398376	5886890292167664	5702862143516541	5545597076416016	5980898141860962	5684313774108887	5845879316329956	5973367691040039	6413522362709045	5206357836723328	4879007041454315	5090391039848328	4623784124851227	491001158952713	5243995189666748	5229943990707397	5242911577224731	4995969831943512	5340580344200134	5348787903785706	522723376750946	5567755699157715	5845209956169128	5603197813034058	5606940984725952	5799293518066406	5808472037315369	5838617086410522	5732035636901855	5881350040435791	5900935530662537	5747896432876587	5560644865036011	4767971336841583	4408210813999176	477805107831955	4111445844173431	4432880282402039	4335197508335114	690967321395874	5740323066711426	5850027203559875	6035133600234985	5878954529762268	6140354871749878	5045416951179504
ATF-F5	5704941153526306	5699365735054016	5565229058265686	5286307334899902	5794125199317932	5461872816085815	5539743900299072	5891951322555542	5660794377326965	6036758422851562	5901434421539307	6338844895362854	4969876408576965	5060045123100281	4757231175899506	4543585479259491	4938938915729523	4730522632598877	5206583142280579	4936067759990692	5336506962776184	5078960061073303	4877432584762573	4970258474349976	5427270531654358	5823875069618225	5724802613258362	5719759464263916	5879665017127991	5908191204071045	5530797243118286	528023898601532	5731080174446106	570570707321167	5634583234786987	5634520053863525	4440204799175262	4030900597572327	4795884788036346	4209035933017731	4130458235740662	398227721452713	6752457618713379	5494912266731262	563382089138031	5877391695976257	54662024974823	6156035661697388	4931024610996246
ATF-F6	5734978318214417	5605031251907349	5907809138298035	5754534006118774	5687962770462036	5583148002624512	516618013381958	580732524394989	5671696662902832	5959320068359375	5797004103660583	6163410544395447	4966791570186615	4668724834918976	4730696380138397	4484707713127136	499816358089447	5158442854881287	5469789505004883	5187441110610962	5479260087013245	5489904284477234	5063923597335815	5321549773216248	551943838596344	5914820432662964	5915135741233826	5703074336051941	5747870802879333	5884801149368286	5625529885292053	5393178462982178	5930553674697876	5650265216827393	5656503438949585	5621342062950134	4249419271945953	4196226298809052	5018563866615295	4173878729343414	4411875903606415	4400218427181244	6540969014167786	5009094476699829	5440594553947449	5351898670196533	5406239032745361	5651803612709045	4456434547901154
ATS-A1	5343798398971558	5973033308982849	5707293152809143	5901817083358765	5774829387664795	5444623231887817	377368688583374	4976599216461182	519739031791687	5397455096244812	5143724679946899	5705317854881287	5266433954238892	6200460195541382	5919243097305298	5345907211303711	599705696105957	6162506341934204	6120919585227966	5463302135467529	5819621086120605	6150498986244202	5835465788841248	585818886756897	5622115135192871	6074703931808472	6142714023590088	5767134428024292	5966311693191528	6003543734550476	5933316349983215	5607084631919861	5856673121452332	5390667319297791	5898650288581848	6003238558769226	5626808404922485	5682986378669739	611308753490448	5636667013168335	5988453030586243	5878987908363342	5463858246803284	4560266435146332	454539954662323	466143786907196	4222849607467651	4610263109207153	480567067861557
ATS-A2	5547103881835938	6180787682533264	5954509377479553	6058523654937744	5982652306556702	5572006702423096	4725343883037567	5220076441764832	5180997848510742	5569978952407837	5145348310470581	6087149381637573	5542846918106079	6398047804832458	6160140633583069	5365865230560303	6039642095565796	6421808004379272	6040051579475403	5974517464637756	5810365080833435	6143162846565247	5915651321411133	5947000980377197	5456448197364807	5969156622886658	6135509014129639	5459050536155701	5972004532814026	60582035779953	5949752330780029	5700399279594421	5743731260299683	5842272043228149	5900877714157104	5912207365036011	5782313942909241	5698496699333191	6255331635475159	5651246309280396	6089069247245789	6018462181091309	6212334036827087	4663676619529724	4657989144325256	5226230025291443	4459986686706543	5145984292030334	513308584690094
ATS-A3	5839701890945435	6318002343177795	5875595211982727	6177256107330322	6429498195648193	5788344740867615	4639095366001129	552271842956543	5078166723251343	573643684387207	5280912518501282	6260088682174683	560024082660675	6503474116325378	6250922083854675	5536927580833435	6028143763542175	6438001990318298	5920731425285339	5987164974212646	5968771576881409	6142086982727051	589143693447113	6132603883743286	5752551555633545	6145350933074951	5951098799705505	5574848651885986	6033884286880493	6415355205535889	6032140851020813	6022207736968994	5935173034667969	5766336917877197	5999892354011536	5829323530197144	5884568691253662	5594081282615662	6125510931015015	5542851686477661	5944966673851013	6189907789230347	6471124291419983	5134564638137817	4878184795379639	5409647822380066	4824877977371216	5756153464317322	5138639807701111
ATS-A4	5213062763214111	5578940510749817	5361008048057556	5536571741104126	5667550563812256	5297410488128662	4182009696960449	4897795617580414	491197943687439	4891984760761261	4893338680267334	5390300750732422	5238862037658691	6047389507293701	6001866459846497	567832350730896	6127641797065735	60747891664505	6064569354057312	5924738645553589	5942303538322449	6046051979064941	5990015268325806	5890976786613464	5370464324951172	5835095643997192	5783822536468506	5309080481529236	5628305077552795	5847205519676208	5692101716995239	544355034828186	5534873604774475	5327139496803284	5452191233634949	564216673374176	5571833252906799	5641009211540222	6053176522254944	565947413444519	5846990346908569	5862466096878052	6134687066078186	4566236734390259	3938086330890656	4513989090919495	4092661440372467	4977318346500397	5249261260032654
ATS-A5	6045783162117004	6554383635520935	6431331634521484	6579886674880981	6606466174125671	6218693256378174	515433132648468	6193714737892151	6049996018409729	6215356588363647	5831083655357361	6667017936706543	6202758550643921	6883821487426758	663297176361084	6116841435432434	6529328227043152	6888322234153748	6592305898666382	6250097155570984	6454723477363586	6628091931343079	6316807270050049	6388137936592102	6087644100189209	655392050743103	6599808931350708	6085673570632935	6433750987052917	6660462021827698	639335036277771	6299253702163696	6286281943321228	6113399267196655	6316903233528137	6438886523246765	6532750129699707	6306437849998474	6781577467918396	6367040872573853	665884256362915	6676515936851501	6582291722297668	5695942044258118	5611985921859741	584691047668457	5198787450790405	6146801710128784	5697326064109802
ATS-A6	5925211906433105	6450320482254028	6398144364356995	6444354653358459	6575472354888916	5985028147697449	474155604839325	5960602760314941	5703432559967041	6186057329177856	5800402760505676	6537699699401855	599364161491394	6650307774543762	6410390734672546	5958783030509949	6301958560943604	671122670173645	6403117179870605	6172837018966675	6228712797164917	6450819969177246	6194174289703369	627396285533905	5852949619293213	6409466862678528	6410303711891174	6025050282478333	6379051208496094	6580802202224731	6269175410270691	6196540594100952	6243328452110291	5939673185348511	6154918074607849	625408947467804	6201101541519165	6015672087669373	6480268239974976	6145861744880676	6405274271965027	6501224637031555	65549236536026	5449198484420776	5114907026290894	5553026795387268	4957593083381653	5892635583877563	5311143398284912
ATS-B1	5528072714805603	5824277997016907	5649110078811646	5721821784973145	5936874747276306	5346778631210327	4559321999549866	5678718686103821	51787269115448	5776581764221191	5350926518440247	6186838746070862	4293221831321716	5277023911476135	5193232893943787	434048056602478	4950792193412781	5289509296417236	5457870364189148	5207940936088562	5409550070762634	5389823913574219	5377994775772095	5177054405212402	5113069415092468	5864205956459045	5636420249938965	5300426483154297	5796558856964111	5950513482093811	5759754180908203	5567717552185059	5665813684463501	5757859945297241	5733118653297424	5620027780532837	498836874961853	4801691472530365	531938374042511	5025153756141663	543739914894104	5371066331863403	6556054353713989	4879136681556702	4734572470188141	5640316009521484	4795505404472351	5632675290107727	3667874336242676
ATS-B2	5773223638534546	6091764569282532	5949664711952209	6246485114097595	6201741099357605	5726805925369263	4465384483337402	5972024202346802	5645313262939453	6013944745063782	5742617845535278	6338945031166077	497797816991806	580388605594635	5777844190597534	5057557225227356	5606886148452759	6051054000854492	5871248245239258	5685552954673767	5814860463142395	5945843458175659	5796813368797302	5746294856071472	5534656643867493	6277934908866882	6042440533638	5640054941177368	6025644540786743	6258277893066406	6133366823196411	5974637269973755	588661789894104	5689043402671814	6076096296310425	5974246859550476	5648484826087952	5446215867996216	5859026312828064	5619497895240784	5991160869598389	5973307490348816	6163568496704102	5436367392539978	5014801621437073	558249294757843	5001287460327148	56561678647995	4157746732234955
ATS-B3	5488064289093018	5951536893844604	5906431078910828	603338897228241	613534152507782	5532891750335693	4125630855560303	5497907400131226	5087035894393921	5577355027198792	5328060984611511	613947868347168	5153926014900208	6006066799163818	5938299298286438	5270823240280151	5729175806045532	6308000087738037	5923289656639099	5797840356826782	572497546672821	5866007208824158	5754926800727844	5797410607337952	5442341566085815	6101745367050171	5884993672370911	5382464528083801	591069221496582	6063938140869141	5805985331535339	5757631659507751	5798617601394653	5648760199546814	5881997346878052	5742621421813965	5692949891090393	5464121699333191	5943588614463806	5500919222831726	5871196389198303	5939594507217407	6188511252403259	475831925868988	4547121822834015	5161073207855225	435911625623703	5242837071418762	4496040642261505
ATS-B4	6146590113639832	6316773891448975	6337062120437622	6432555913925171	6449937224388123	5977094173431396	4851291477680206	6114663481712341	5790373682975769	6412568688392639	6096612215042114	6856024861335754	5378206968307495	5747089982032776	5773234367370605	4735347628593445	5580587983131409	6060011386871338	5889639258384705	5860548615455627	5712688565254211	5920141339302063	5694844126701355	5784830451011658	5823195576667786	643022894859314	6237521767616272	5694010853767395	6207514405250549	6585809588432312	6161741614341736	6217948794364929	6221489906311035	5965065956115723	6301892995834351	6190930604934692	5667573809623718	5464007258415222	5934366583824158	5285967588424683	5946561098098755	5945119261741638	6623855233192444	5493351221084595	5427787899971008	5781238675117493	5264148712158203	609345555305481	4053999483585358
ATS-B5	6079648733139038	6114307641983032	6138150095939636	633223295211792	6154987812042236	592039167881012	471080094575882	626351535320282	581672728061676	6379172801971436	6152716279029846	6735929250717163	507838249206543	5272934436798096	5289769172668457	4521581828594208	4829523861408234	5434170365333557	5738083720207214	5412099957466125	5481517910957336	5533596873283386	5480490922927856	5338694453239441	5716493129730225	6366437077522278	6182609796524048	5750119090080261	6131863594055176	6377214193344116	6165747046470642	5902541875839233	6112296581268311	5622720122337341	6089596152305603	591776967048645	5308980941772461	4986553192138672	5679488182067871	5226265788078308	5474522113800049	5549389123916626	662362277507782	5535535216331482	5463797450065613	5728307366371155	5400363206863403	6072314381599426	4230318069458008
ATS-B6	5657789707183838	6172166466712952	6005845665931702	6193748116493225	6285438537597656	5640167593955994	442234218120575	5758422613143921	5536110997200012	6028099656105042	5643249750137329	6291806101799011	5337254405021667	613596498966217	5847980976104736	5207758545875549	5750846862792969	619297206401825	6135372519493103	5656313896179199	5959048271179199	6034179329872131	5752655863761902	5876363515853882	5522428750991821	6163843870162964	6116370558738708	5652461647987366	6132321953773499	6404786109924316	5971512794494629	5916033983230591	5946328043937683	559437096118927	5915375351905823	5983431339263916	5726630091667175	5622283220291138	6022560596466064	5697365403175354	5996206402778625	5955477952957153	6310768723487854	5242751240730286	4901497960090637	5286177396774292	457897961139679	5591358542442322	4510090053081512
ATS-C1	5676340460777283	5919309854507446	5947128534317017	604816198348999	5999851822853088	5606717467308044	4474693834781647	5549107193946838	5490120649337769	5672897100448608	5393125414848328	6311971545219421	5285459756851196	5660879611968994	580333948135376	5082791447639465	5561594367027283	5973754525184631	5369046330451965	5287973880767822	563634991645813	5586615800857544	5259320139884949	5556673407554626	5674802660942078	6013267040252686	6113125085830688	5343429446220398	600355863571167	6170731782913208	5869412422180176	585723876953125	6002525687217712	5696800351142883	5913618803024292	5906294584274292	5500509738922119	5215984582901001	5835071802139282	5282028913497925	5522008538246155	5620585680007935	6163487434387207	4980605840682983	4959824681282043	5138340592384338	4715718924999237	5547890067100525	447752058506012
ATS-C2	6236813068389893	6033866405487061	6201474070549011	6415157914161682	6319250464439392	6118671298027039	545815646648407	6368170976638794	6283290982246399	6498374938964844	6339259147644043	688465416431427	5711464881896973	6105043888092041	5700673460960388	5237513780593872	5841189622879028	6021988391876221	5784472823143005	5207667946815491	5648944973945618	5916268825531006	511625349521637	5465195775032043	6211017966270447	6840586066246033	6332833170890808	6181709766387939	6267745494842529	6610175967216492	6263346076011658	6206285953521729	6182340383529663	5912891030311584	6116499304771423	6427071094512939	5591029524803162	537328839302063	6116539239883423	5604028701782227	5901947617530823	5785105228424072	6398876905441284	5755467414855957	5790607333183289	5674058794975281	5608625411987305	6229512691497803	5025237202644348
ATS-C3	6444254517555237	6581408381462097	6501744985580444	6771064400672913	6548901200294495	6406332850456238	5421579480171204	6379067301750183	6437816023826599	6707991361618042	6436218619346619	6907660961151123	6097943782806396	6385953426361084	611951470375061	5612637400627136	6220130324363708	6371351480484009	6097334623336792	587917149066925	5720093846321106	6144900918006897	57233065366745	6011118292808533	6326970458030701	6896441578865051	6702911853790283	6334669589996338	6772037148475647	6792051792144775	6657279133796692	6351722478866577	6465670466423035	6328017711639404	6560502648353577	666068434715271	6038355827331543	5895083546638489	6382766366004944	5912843942642212	6236936450004578	6193918585777283	6660447120666504	5794913768768311	5859887003898621	6018069982528687	5751007795333862	6199631690979004	5256265997886658
ATS-C4	6297069191932678	6170410513877869	6185151934623718	6377131938934326	6358605027198792	5912560224533081	533898651599884	6278516054153442	6062529683113098	6407231688499451	6132883429527283	685848593711853	5401164293289185	5793261528015137	5579847097396851	4971332550048828	5438380837440491	6012207865715027	5247796773910522	5388153195381165	5167323350906372	5225068330764771	4990222752094269	5268405079841614	5716223120689392	6421362161636353	5882368087768555	5692188143730164	5943416357040405	640108048915863	6293597817420959	6132340431213379	6140709519386292	6137662529945374	6129177212715149	614461362361908	537705659866333	5082467794418335	5840240120887756	5305537581443787	5773324370384216	5802095532417297	7083913683891296	5521142482757568	5452002286911011	6173241138458252	5727980732917786	6277136206626892	4681090414524078
ATS-C5	6448588967323303	6535801887512207	6627102494239807	6844741702079773	6722678542137146	6313498616218567	5462900400161743	6517562866210938	6394625902175903	6783557534217834	6523090004920959	6929120421409607	6052911281585693	6360725164413452	6134455800056458	5593751668930054	6133118271827698	6351661682128906	6130098104476929	5875656008720398	5918495655059814	6182745099067688	5704695582389832	6027076244354248	6207956075668335	681060791015625	6798025369644165	639295220375061	6586295366287231	6937295198440552	6625728607177734	6532403230667114	6518080830574036	6156023740768433	654592752456665	6638165712356567	6149956583976746	5812604427337646	6469786167144775	6097003221511841	6149753332138062	6301302909851074	6869464516639709	5865276455879211	5922232270240784	6147313714027405	5629614591598511	6435912251472473	5074217319488525
ATS-C6	5966948866844177	6045405268669128	6155727505683899	6264362335205078	6138105392456055	5840914249420166	5014373660087585	6060335040092468	6015621423721313	6225579380989075	6058815121650696	6458963751792908	5369043946266174	5588080883026123	5266616940498352	4716145694255829	5325417518615723	570698618888855	5276546478271484	482460081577301	5175264477729797	5282974243164062	479318380355835	4979080259799957	5931829214096069	6410157084465027	6423786282539368	5947757959365845	6361070871353149	6277161836624146	6108322739601135	5803244709968567	6004879474639893	5696442723274231	6232600212097168	6235971450805664	5384817123413086	519278883934021	5922343134880066	5282208919525146	5425407886505127	5495398640632629	610107958316803	5331857800483704	5389213562011719	5722896456718445	5346354246139526	5540949702262878	4290848672389984
ATS-D1	5493842363357544	5290773510932922	5423761606216431	5654101967811584	5625540614128113	5093465447425842	4842626750469208	5683706998825073	5462977886199951	5851253867149353	5582034587860107	6360679268836975	593994140625	6356239318847656	6330686807632446	5799664855003357	6150819063186646	6397222280502319	6069729924201965	6145581603050232	6088722944259644	6086689829826355	5970422625541687	6034591794013977	5253247022628784	5477970242500305	5556565523147583	4792409539222717	5377183556556702	5734102129936218	5497169494628906	5508344173431396	5467987656593323	534920334815979	5515212416648865	5643283724784851	5731661915779114	5674605369567871	6318209767341614	5763555765151978	5983746647834778	6118868589401245	6736531257629395	5244666934013367	4968409538269043	5580630302429199	4699800610542297	5898728966712952	5245797038078308
ATS-D2	5329306721687317	5502004027366638	5304418802261353	5479090809822083	5512349605560303	5258387923240662	4846643209457397	5933436155319214	5536142587661743	5719454288482666	5611497163772583	6189425587654114	5642632246017456	6071327924728394	585856556892395	5388989448547363	5691761374473572	5968925356864929	6118124127388	5601315498352051	5932379961013794	6084741950035095	557369589805603	5890836119651794	5168959498405457	5537540912628174	5520442128181458	5301069617271423	5471550226211548	5571916103363037	5554326772689819	5231385827064514	540777325630188	5265762805938721	5512840151786804	5356029868125916	5822083353996277	5534608960151672	6210981607437134	568699061870575	594910204410553	5888580083847046	6607705354690552	5180099606513977	4966117441654205	5322155952453613	4955779910087585	5664635300636292	5353774428367615
ATS-D3	5449891686439514	5522883534431458	5289334058761597	5558373928070068	5584889054298401	5101912021636963	4407719075679779	5771104693412781	5464125871658325	5590998530387878	5452100038528442	6125652194023132	5547065734863281	6012335419654846	5983787178993225	5382617712020874	5688155889511108	6117154955863953	5792789459228516	5654703974723816	5837591290473938	5779303908348083	564296543598175	5682368278503418	5179585814476013	5487826466560364	5361603498458862	501884400844574	5454413294792175	5599851012229919	5502167940139771	5356835722923279	5447946786880493	5110737681388855	5460489392280579	5371593236923218	5407424569129944	5248963236808777	5961042642593384	5475723743438721	5588263273239136	5675392746925354	6463018655776978	5099443197250366	4780697822570801	5290118455886841	4640447795391083	5699532628059387	4860247671604156
ATS-D4	5738807916641235	5946477651596069	57606041431427	6087150573730469	6074991822242737	5406747460365295	478438138961792	6016491055488586	5701544284820557	5951958894729614	5621498227119446	6581830978393555	557386040687561	6184298992156982	6153472661972046	5466445088386536	5972161293029785	6160397529602051	6204093098640442	5808428525924683	6024421453475952	6266049146652222	584901750087738	5880945324897766	5425134897232056	6069735288619995	5987529158592224	5335363149642944	5629649758338928	6105372905731201	5791497230529785	5793511867523193	5747348666191101	5493336915969849	5900653004646301	5903545022010803	5930522084236145	5638014674186707	608676552772522	58841872215271	6016546487808228	6152204871177673	6470206379890442	5487945675849915	5354596972465515	5604778528213501	4988408386707306	5896537899971008	5112166404724121
ATS-D5	5302495360374451	559765636920929	5437644720077515	553124725818634	5670002102851868	4994799196720123	4969188272953033	5679332613945007	543419361114502	5817351341247559	5431345105171204	637295663356781	5882257223129272	6284399628639221	6108493804931641	5660338997840881	6060956716537476	627598762512207	6083649396896362	6026909351348877	5896114706993103	6150714755058289	5927305221557617	5899857878684998	5043004155158997	551876425743103	5439521670341492	4840363562107086	5037510991096497	5663184523582458	5387083888053894	5348796248435974	5445122122764587	5277975797653198	5332599878311157	5396694540977478	5638541579246521	5432897210121155	6031193733215332	5535331964492798	5913336873054504	6018844246864319	6838765144348145	5327771306037903	5017274022102356	5568973422050476	474027007818222	6001904010772705	5193643569946289
ATS-D6	5290510654449463	5313383340835571	5160900950431824	5151669979095459	5372774004936218	4948005676269531	4609819650650024	5546175241470337	5200303196907043	5478704571723938	5431438684463501	5902683138847351	5390999913215637	5720140933990479	5854752659797668	5296836495399475	5699058771133423	603199303150177	5646154284477234	5844067335128784	5552119016647339	5597005486488342	5723761320114136	5642204880714417	474234938621521	5299479365348816	5485808849334717	4761110246181488	5266556739807129	5247675776481628	5362634658813477	5191892385482788	5262764692306519	5170034170150757	5277035236358643	5298933386802673	5474295020103455	5287946462631226	5649383664131165	5298235416412354	5507268309593201	5586777329444885	6577388048171997	4998539686203003	4738302230834961	5461859107017517	4753261506557465	5536584854125977	5049482583999634
ATS-E1	5168305039405823	5436598658561707	5035712122917175	5455706715583801	5336282253265381	489222377538681	5129305124282837	5734330415725708	5316075086593628	5666471719741821	5571745038032532	6085351705551147	5720698833465576	6134358644485474	5938562154769897	5436052083969116	5898897647857666	6069298982620239	6023419499397278	5941187143325806	5953574776649475	6001577973365784	5688517093658447	5999656319618225	519977867603302	5619581341743469	5601292848587036	5117502212524414	5359644889831543	5559279322624207	5015713572502136	4987817406654358	51280277967453	5279572606086731	5215277075767517	5398070812225342	583562433719635	5633617043495178	6170550584793091	5582687258720398	586902379989624	5871680974960327	6702911853790283	5197610259056091	527299165725708	5608741044998169	4942984879016876	5799456834793091	5575265288352966
ATS-E2	5690969824790955	5853950381278992	5844971537590027	6046833395957947	6003348827362061	5393968820571899	4628603756427765	5909777879714966	5671254992485046	6032761335372925	5652794241905212	6527595520019531	5958603620529175	6264535784721375	590329647064209	5280851125717163	5972849130630493	6259582042694092	6271553039550781	6046144366264343	6113138794898987	634686291217804	5968424677848816	6152639389038086	5498104691505432	5977960228919983	6027464270591736	5295306444168091	5719558596611023	621451199054718	5674879550933838	5530189871788025	5694076418876648	5372245907783508	5673055052757263	5739266276359558	5964285731315613	5725853443145752	634003758430481	5677048563957214	6174625158309937	6227172613143921	6495465040206909	5292919278144836	5177320241928101	5395182967185974	4719271957874298	58295077085495	5098445415496826
ATS-E3	5911945104598999	6143714189529419	6182848811149597	6035179495811462	6151636242866516	5821148753166199	4743597507476807	6258239150047302	5754547119140625	5961300134658813	6030685305595398	6668311357498169	5988958477973938	6355259418487549	6258342266082764	5747117400169373	6108703017234802	6489956378936768	64924156665802	6303145885467529	6126391887664795	647224485874176	6194801330566406	6170392036437988	5627999901771545	6267067790031433	6244018077850342	590798556804657	6163761615753174	6162071824073792	6140426993370056	5684800148010254	5828226804733276	5663891434669495	598522424697876	5927196741104126	6170402765274048	6073107719421387	6469807624816895	5958766341209412	6380079388618469	6352627277374268	667763888835907	5448298454284668	5391841530799866	5424624085426331	5094965696334839	6098645329475403	5412009358406067
ATS-E4	5341957211494446	547899067401886	5374792218208313	5447692275047302	5580881834030151	494464635848999	4382421672344208	5755926966667175	5403852462768555	5653778910636902	5426899194717407	6011377573013306	5456948280334473	604250431060791	5799760222434998	5303582549095154	5686889886856079	5716984868049622	619869589805603	5456478595733643	6049193143844604	627086877822876	5632303357124329	5676145553588867	5478387475013733	5921548008918762	5810940265655518	5435637235641479	556502640247345	5793343186378479	5448678731918335	5002090334892273	5127114653587341	4757494032382965	5533412098884583	5520275831222534	5653314590454102	5528625249862671	5908182859420776	5625081062316895	595230758190155	5751883983612061	6063854098320007	5075104236602783	4825088083744049	496410995721817	4503369927406311	5428588390350342	5050327777862549
ATS-E5	5933518409729004	6157795786857605	6147204637527466	6264960765838623	626444935798645	5725036263465881	5163914561271667	6229250431060791	589413583278656	6311378479003906	6000230312347412	6808390617370605	6066622734069824	6440327763557434	6360163688659668	5672094225883484	6193571090698242	6518840789794922	6286322474479675	6170668005943298	6262186765670776	6436144709587097	6088234186172485	6211821436882019	5799941420555115	6278019547462463	6225047707557678	5686494112014771	6088210344314575	6343075633049011	5851407051086426	5861877202987671	601430356502533	5792539119720459	602769672870636	5993174314498901	60838782787323	5756847858428955	635578989982605	5776509046554565	6118679046630859	6233986616134644	6978371739387512	5595800280570984	5558106303215027	5846481323242188	5193426012992859	6171345710754395	5473909974098206
ATS-E6	6201418042182922	6419280171394348	634351909160614	6472971439361572	6563907265663147	5985357165336609	5184805989265442	6303645968437195	6083118915557861	639007031917572	6060261726379395	705710768699646	6141377091407776	6698866486549377	6537153720855713	5679777264595032	6347460150718689	6671117544174194	6368299722671509	6269106864929199	6303216814994812	6408036947250366	6225368976593018	6357517838478088	5930776000022888	6484133005142212	6283479928970337	5702740550041199	6251741647720337	6560339331626892	6206063032150269	6121695041656494	6301551461219788	6066780090332031	6232356429100037	6085800528526306	6117514967918396	5912226438522339	6489925980567932	5939919352531433	6404598355293274	6414626836776733	6896471381187439	5825590491294861	5714704990386963	6039970517158508	5388429760932922	6438746452331543	5324307084083557
ATS-F1	5543990731239319	5725172758102417	5496177077293396	5714432597160339	5791789889335632	5179640054702759	4746578931808472	5987951755523682	5466873645782471	5854573845863342	5650812983512878	6477351188659668	5575861930847168	5939673185348511	5895490050315857	5378743410110474	5798682570457458	5992993712425232	5909477472305298	583304226398468	5733799338340759	5864671468734741	5753639340400696	5756226181983948	5082077383995056	5694304704666138	5470341444015503	5243185758590698	5487985610961914	5803080797195435	5599954724311829	530716598033905	5441968441009521	5227585434913635	5398059487342834	5376028418540955	5373364090919495	5258066654205322	5836796164512634	5093220472335815	5691599249839783	5701046586036682	6812117099761963	5358098745346069	5114760398864746	5613600611686707	4864314794540405	6120591163635254	4844316244125366
ATS-F2	6338397860527039	6529189944267273	6390837430953979	6578928828239441	6632128953933716	6010732650756836	5342790484428406	6460053324699402	6163274049758911	6514309644699097	6127749681472778	6991739869117737	6256738901138306	6577029228210449	6350180506706238	5749574899673462	6259302496910095	6667428016662598	6340166926383972	6148747205734253	6292402148246765	6370173692703247	6080441474914551	6267272233963013	5973563194274902	6422939896583557	6330607533454895	5866545438766479	6337307691574097	6697372794151306	620252788066864	6156010031700134	625788688659668	5953311324119568	6190295815467834	6172909736633301	6071668267250061	5824573040008545	6420803070068359	593169629573822	6297490000724792	6392378211021423	7173499464988708	5963113307952881	58446204662323	6173009872436523	5437243580818176	6588850021362305	551074743270874
ATS-F3	613249659538269	634975790977478	620880663394928	6348962783813477	6500992774963379	5868024230003357	5239545702934265	6186876893043518	588072657585144	6170507073402405	5906850695610046	6907751560211182	6027105450630188	6516364812850952	6457604169845581	5757201910018921	6204841732978821	6677883267402649	6249861717224121	6313663125038147	6207599639892578	6243070960044861	6192925572395325	6171051263809204	5713565945625305	624203085899353	6021881699562073	5435824394226074	6017223596572876	6466174721717834	6086528301239014	6079473495483398	6082002520561218	6081093549728394	6128005385398865	5974493622779846	6039664149284363	5827255845069885	6248035430908203	5758530497550964	6216220855712891	6364715099334717	7225636839866638	5777037143707275	5493867993354797	6199838519096375	542732298374176	6416024565696716	5352680087089539
ATS-F4	6130973696708679	6231878995895386	6150476336479187	6265283823013306	6207073926925659	5833346843719482	4909763038158417	6131347417831421	5991352200508118	6294065117835999	6122463345527649	6779606342315674	5569355487823486	5883443355560303	5671415328979492	5021076202392578	55333012342453	5987566113471985	5637698173522949	5535607933998108	5502479672431946	5717675685882568	5464770197868347	5534921288490295	5746360421180725	6315848231315613	6155658960342407	576898455619812	6175540089607239	6364983320236206	6201077699661255	6087501645088196	6043350696563721	5796234011650085	6107845902442932	6057493090629578	5387522578239441	5091910362243652	5655376315116882	4810761511325836	558596134185791	5619516372680664	6524355411529541	5409348011016846	5306243896484375	5794258713722229	5268728137016296	5769458413124084	4324733316898346
ATS-F5	6350569128990173	637279212474823	6407755017280579	656507134437561	6514509320259094	6104080677032471	5474424958229065	644196093082428	6315089464187622	6641040444374084	6467812061309814	7030835151672363	5960599780082703	6395629048347473	6068176031112671	5315880179405212	6065682172775269	6347624659538269	6159815788269043	588120698928833	6075231432914734	61395663022995	5904639959335327	6019052267074585	6093498468399048	6652288436889648	6494942307472229	6183282136917114	6475872993469238	677108108997345	6340774893760681	6356498003005981	6429998278617859	6077926754951477	6380811333656311	6376098394393921	5644638538360596	5378649830818176	6033562421798706	5459373593330383	5725630521774292	5884813070297241	6859114170074463	5941292643547058	5828578472137451	5997850894927979	5574331879615784	6353734135627747	5006774067878723
ATS-F6	6318771839141846	6310147047042847	625114917755127	6369436979293823	6407653093338013	5933871269226074	5087030529975891	6186237335205078	6058067083358765	6563516855239868	6280384659767151	6691084504127502	5661025643348694	5841484665870667	5454913377761841	48802450299263	5587372779846191	5783166885375977	5789623856544495	5289706587791443	5617514848709106	5716558694839478	5279721617698669	5486277937889099	5858937501907349	6437987089157104	6348872780799866	6027056574821472	6371377110481262	6621147394180298	6208361983299255	6103882193565369	6174723505973816	5771297216415405	6098070740699768	6238330602645874	5363105535507202	5033844113349915	562254011631012	5019780993461609	5538885593414307	5524402260780334	6602969765663147	5597643852233887	5484081506729126	5816513895988464	5277580618858337	5936998724937439	445705235004425
BIF-A1	6087856292724609	6360924243927002	6084585189819336	6046954989433289	6133226156234741	6424893140792847	5970763564109802	5911979079246521	5873398780822754	564191460609436	609529435634613	5834393501281738	6066597700119019	6776325702667236	666399359703064	6547677516937256	6806499361991882	6781752109527588	6691237688064575	653728723526001	6598286628723145	6872877478599548	6513534188270569	6717907190322876	6377615928649902	6676865220069885	6614934802055359	6612817049026489	6568477749824524	6296307444572449	6483198404312134	6349813938140869	6474950313568115	6365957260131836	658530056476593	6521050333976746	6534752249717712	6747027635574341	6717621088027954	6840780973434448	6848549246788025	6713725924491882	6483485698699951	6007447838783264	5257566571235657	5718438625335693	5666530132293701	5658687353134155	6224638819694519
BIF-A2	6255010366439819	6539385318756104	6473308205604553	6246693134307861	6572089791297913	6311495900154114	632131814956665	620556116104126	5967434048652649	5915368795394897	6166024208068848	6322991251945496	6453079581260681	7181673645973206	7175004482269287	6999582052230835	7137156128883362	7075849175453186	7100659608840942	6867783665657043	7190269231796265	7099923491477966	7029310464859009	6875448226928711	6572074294090271	678205668926239	6664001941680908	6585083603858948	6546455025672913	6489673852920532	6505668163299561	6234553456306458	6602832674980164	647198498249054	668704092502594	6529139876365662	6700352430343628	6961124539375305	7047784328460693	705089271068573	7084055542945862	6947417855262756	6863359808921814	6349737048149109	5754068493843079	6084601283073425	5884349942207336	6281083226203918	6624321937561035
BIF-A3	57765132188797	6136878728866577	5875702500343323	5876559019088745	5979824066162109	6111620664596558	5763053894042969	5853486061096191	5928404331207275	5423967838287354	5954546928405762	5749387741088867	5887975692749023	6885218024253845	6767075657844543	6616448760032654	6875324845314026	6803004741668701	6626031994819641	6430336833000183	6691737174987793	6860695481300354	6750110983848572	6607657670974731	6377605199813843	6648049354553223	6487592458724976	642861008644104	6562617421150208	6181883215904236	6368624567985535	6114380955696106	6292188167572021	6242835521697998	6421079635620117	6445204019546509	6518811583518982	6721951961517334	6686685681343079	6832371950149536	6663039326667786	6744523048400879	6235021352767944	5702885389328003	5007321834564209	550017237663269	5414957404136658	5461175441741943	5917145013809204
BIF-A4	6255273818969727	6281081438064575	6277852058410645	6329132318496704	6239998936653137	6644631028175354	5594392418861389	5720781087875366	6214060187339783	5792884230613708	6117006540298462	5698579549789429	6252511739730835	6872929334640503	6968360543251038	6881459355354309	7065852284431458	6928842663764954	713543713092804	6557247638702393	6974171996116638	7015876770019531	6918721795082092	6875789165496826	6618719100952148	7034480571746826	6848571300506592	6996336579322815	6873251795768738	6438573002815247	6763790845870972	6343258619308472	6865077614784241	6377204060554504	6809275150299072	6811813712120056	667354941368103	6849421262741089	7250244617462158	715708315372467	6949511170387268	6758713126182556	603895902633667	5512959361076355	540178656578064	4999387860298157	5693277716636658	5110160112380981	6356505155563354
BIF-A5	6076692342758179	6288748979568481	6199343800544739	6261208653450012	6315569281578064	6301761865615845	5535725355148315	6087888479232788	5989494323730469	562637984752655	5791123509407043	6485476493835449	6446001529693604	6988703608512878	7139818072319031	6558617949485779	6892228722572327	7236624956130981	6817063689231873	6843258142471313	6680228114128113	6987119913101196	6790633201599121	6802456974983215	6477105617523193	6543695330619812	6407687067985535	6456302404403687	6523159146308899	6479161977767944	6336552500724792	6153057217597961	6527596116065979	6129052042961121	6137338280677795	6204143762588501	6395068168640137	6535422801971436	6890894770622253	6723820567131042	6738812327384949	6926506757736206	6946089863777161	5858486890792847	5716884732246399	5653713345527649	5734791159629822	6125783920288086	6279681324958801
BIF-A6	6160257458686829	6598398685455322	6292926073074341	6394474506378174	6578681468963623	6352952718734741	5719166994094849	6263899207115173	5840173959732056	5781888365745544	5985249876976013	6470146775245667	6483078002929688	6934890747070312	7243704795837402	6788260340690613	6916273832321167	7225529551506042	6927355527877808	706178605556488	6912175416946411	6941120624542236	7012256383895874	6980850100517273	6287299990653992	6368249654769897	6584690809249878	6204895973205566	6392695903778076	6543230414390564	6387231945991516	6433286666870117	6493172645568848	6201056241989136	6423178911209106	6334558725357056	675873875617981	6759331226348877	691386878490448	6746066212654114	6773226261138916	7117894887924194	7310623526573181	6395253539085388	607519268989563	6336972117424011	5972948670387268	6524068117141724	6472054123878479
[truncated: 71 more columns]

## Sheet: B_Microbiome_diversity_richness
Sample-ID	ASV (Amplicon Sequence Variant)	shannon_entropy	faith_phylogenetic diversity	pielou_evenness
AIF-A1	603	6.37464	32.7373	0.690194
AIF-A2	551	5.10179	32.2686	0.560272
AIF-A3	515	5.77826	29.8876	0.641428
AIF-A4	551	6.44139	31.1523	0.707386
AIF-A5	519	6.44777	30.3103	0.714863
AIF-A6	604	6.89764	33.5749	0.746627
ATC-A1	230	5.40967	25.1132	0.689526
ATC-A2	344	5.70634	29.8865	0.677209
ATC-A3	524	6.70548	34.6698	0.742297
ATC-A4	540	7.13029	32.7221	0.785549
ATC-A5	483	6.67915	33.1699	0.74913
ATC-A6	344	5.02757	23.7316	0.596655
ATC-B1	221	2.95956	23.8807	0.38002
ATC-B2	256	4.45973	22.962	0.557466
ATC-B3	197	4.05541	18.4423	0.532063
ATC-B4	243	4.18968	23.0106	0.528679
ATC-B5	241	4.97773	22.9068	0.629066
ATC-B6	212	4.43539	20.9396	0.573943
ATC-C1	286	4.14464	27.2213	0.50793
ATC-C2	146	2.9343	18.5865	0.408119
ATC-C3	263	4.20541	25.3314	0.523132
ATC-C4	270	4.25133	26.261	0.526362
ATC-C5	237	4.75396	22.8142	0.602626
ATC-C6	188	3.05839	22.0156	0.404838
ATC-D1	560	7.28898	31.2592	0.798417
ATC-D2	732	7.93788	35.5224	0.834188
ATC-D3	651	7.68496	38.6836	0.822228
ATC-D4	740	7.97242	39.5908	0.836439
ATC-D5	636	7.31332	36.4135	0.785291
ATC-D6	641	6.42765	31.9415	0.689353
ATC-E1	732	7.4222	36.4823	0.779995
ATC-E2	560	5.5571	29.2424	0.608711
ATC-E3	624	7.2688	32.2493	0.78282
ATC-E4	609	7.82059	29.3254	0.845442
ATC-E5	630	7.28268	35.8717	0.783151
ATC-E6	657	7.18352	35.9928	0.767491
ATC-F1	315	5.69726	26.1503	0.686483
ATC-F2	368	5.53542	29.8127	0.649426
ATC-F3	384	5.86282	28.1539	0.682917
ATC-F4	378	6.41883	30.343	0.749667
ATC-F5	424	6.48761	30.7871	0.743317
ATC-F6	304	4.97865	25.4663	0.603625
ATF-A1	93	3.7201	14.684	0.568895
ATF-A2	283	5.57054	26.4758	0.68395
ATF-A3	380	5.89939	26.8485	0.688389
ATF-A4	260	5.14886	23.4008	0.641813
ATF-A5	370	6.58397	28.5431	0.771735
ATF-A6	183	4.66549	20.0015	0.620765
ATF-B1	267	5.48324	24.0803	0.680244
ATF-B2	206	5.15011	20.3958	0.670021
ATF-B3	259	5.81846	26.8344	0.725782
ATF-B4	243	5.23967	22.9992	0.661173
ATF-B5	247	5.55195	23.9483	0.698502
ATF-B6	205	5.03704	22.4573	0.655908
ATF-C1	157	3.45827	21.0329	0.474085
ATF-C2	171	4.43984	20.6098	0.598535
ATF-C3	241	4.74996	24.6072	0.600282
ATF-C4	204	4.80563	23.6643	0.626351
ATF-C5	151	4.18296	19.7142	0.577884
ATF-C6	139	4.00317	18.4137	0.562327
ATF-D1	489	7.10171	26.1998	0.794936
ATF-D2	482	6.05755	27.7305	0.679639
ATF-D3	394	6.52005	26.7125	0.756207
ATF-D4	622	7.66337	34.821	0.825726
ATF-D5	393	6.02414	26.2657	0.698987
ATF-D6	439	6.62043	30.3149	0.7542
ATF-E1	471	6.38336	23.0682	0.718881
ATF-E2	460	6.47213	24.7674	0.731687
ATF-E3	485	6.05432	26.2823	0.678595
ATF-E4	407	6.90902	24.3367	0.796991
ATF-E5	397	6.18254	23.8474	0.716153
ATF-E6	448	6.44103	24.8955	0.731325
ATF-F1	279	4.80272	24.0668	0.591168
ATF-F2	266	5.27039	26.3579	0.654277
ATF-F3	252	5.49113	22.9905	0.688346
ATF-F4	336	6.15943	29.8943	0.733936
ATF-F5	330	6.5421	27.6788	0.781956
ATF-F6	311	5.51961	27.0958	0.666557
ATS-A1	249	5.06922	24.8143	0.636836
ATS-A2	318	5.81605	28.9165	0.699643
ATS-A3	383	6.87175	32.2152	0.800791
ATS-A4	369	6.23927	30.4617	0.731666
ATS-A5	272	5.62845	31.2896	0.695947
ATS-A6	315	6.09811	31.1503	0.734782
ATS-B1	335	6.07176	29.2183	0.723861
ATS-B2	275	5.08214	26.046	0.62717
ATS-B3	348	6.08954	29.3519	0.721258
ATS-B4	322	6.41951	27.0554	0.770565
ATS-B5	277	5.75656	23.8416	0.709483
ATS-B6	280	5.86861	26.9671	0.72191
ATS-C1	320	6.08121	28.6361	0.730745
ATS-C2	233	5.39247	24.7428	0.6857
ATS-C3	216	4.79229	26.6045	0.617971
ATS-C4	292	6.1963	27.7747	0.756585
ATS-C5	234	5.13722	26.8952	0.65273
ATS-C6	192	4.57305	22.4393	0.602911
ATS-D1	457	7.13749	31.6154	0.807769
ATS-D2	283	5.84196	24.7629	0.717275
ATS-D3	373	6.51008	28.5839	0.762034
ATS-D4	269	5.51374	26.276	0.683115
ATS-D5	528	7.01575	32.6228	0.775701
ATS-D6	417	6.39659	31.2067	0.73491
ATS-E1	355	6.23608	30.1132	0.73611
ATS-E2	266	5.34161	25.0188	0.663119
ATS-E3	281	4.9215	26.8812	0.605021
ATS-E4	242	5.43533	22.3561	0.686378
ATS-E5	328	5.96051	31.7563	0.713188
ATS-E6	387	5.95044	32.8473	0.692218
ATS-F1	452	5.94021	30.4356	0.67348
ATS-F2	405	6.67498	32.059	0.770624
ATS-F3	544	7.15755	36.5806	0.787629
ATS-F4	322	5.4514	25.2685	0.654358
ATS-F5	301	5.74936	29.0829	0.698278
ATS-F6	273	5.74009	24.2099	0.709287
BIF-A1	441	7.2326	27.7081	0.823324
BIF-A2	546	7.45574	29.8525	0.819965
BIF-A3	435	6.82028	26.7132	0.778138
BIF-A4	342	5.47684	24.544	0.650622
BIF-A5	518	7.23229	35.9749	0.802089
BIF-A6	643	7.97383	39.9729	0.854766

## Sheet: C_Microbiome_abx_comparisons
Taxon_clean	data	group1	group2	p.value	p.value.adj	SampleType
Lachnospiraceae (unclassified)		Infection_control_1	control	0.712535	0.0402511	Feces
Lachnospiraceae (unclassified)		Infection_control_2	control	0.712535	0.0402511	Feces
Lachnospiraceae (unclassified)		MetroP3	control	0.712535	0.0402511	Feces
Lachnospiraceae (unclassified)		MF01low	control	0.712535	0.0402511	Feces
Lachnospiraceae (unclassified)		MF01lowCLA	control	0.712535	0.0402511	Feces
Lachnospiraceae (unclassified)		MTZCLA	control	0.712535	0.0402511	Feces
Lachnospiraceae (unclassified)		MTZlowCLA	control	0.712535	0.0402511	Feces
Lachnospiraceae (unclassified)		Infection_control_1	Infection_control_1	0.712535	0.0402511	Feces
Lachnospiraceae (unclassified)		Infection_control_2	Infection_control_1	0.712535	0.0402511	Feces
Lachnospiraceae (unclassified)		MetroP3	Infection_control_1	0.712535	0.0402511	Feces
Lachnospiraceae (unclassified)		MF01low	Infection_control_1	0.712535	0.0402511	Feces
Lachnospiraceae (unclassified)		MF01lowCLA	Infection_control_1	0.712535	0.0402511	Feces
Lachnospiraceae (unclassified)		MTZCLA	Infection_control_1	0.712535	0.0402511	Feces
Lachnospiraceae (unclassified)		MTZlowCLA	Infection_control_1	0.712535	0.0402511	Feces
Lachnospiraceae (unclassified)		Infection_control_1	Infection_control_2	0.712535	0.0402511	Feces
Lachnospiraceae (unclassified)		Infection_control_2	Infection_control_2	0.712535	0.0402511	Feces
Lachnospiraceae (unclassified)		MetroP3	Infection_control_2	0.712535	0.0402511	Feces
Lachnospiraceae (unclassified)		MF01low	Infection_control_2	0.712535	0.0402511	Feces
Lachnospiraceae (unclassified)		MF01lowCLA	Infection_control_2	0.712535	0.0402511	Feces
Lachnospiraceae (unclassified)		MTZCLA	Infection_control_2	0.712535	0.0402511	Feces
Lachnospiraceae (unclassified)		MTZlowCLA	Infection_control_2	0.712535	0.0402511	Feces
Lachnospiraceae (unclassified)		Infection_control_1	MetroP3	0.712535	0.0402511	Feces
Lachnospiraceae (unclassified)		Infection_control_2	MetroP3	0.712535	0.0402511	Feces
Lachnospiraceae (unclassified)		MetroP3	MetroP3	0.712535	0.0402511	Feces
Lachnospiraceae (unclassified)		MF01low	MetroP3	0.712535	0.0402511	Feces
Lachnospiraceae (unclassified)		MF01lowCLA	MetroP3	0.712535	0.0402511	Feces
Lachnospiraceae (unclassified)		MTZCLA	MetroP3	0.712535	0.0402511	Feces
Lachnospiraceae (unclassified)		MTZlowCLA	MetroP3	0.712535	0.0402511	Feces
Lachnospiraceae (unclassified)		Infection_control_1	MF01low	0.712535	0.0402511	Feces
Lachnospiraceae (unclassified)		Infection_control_2	MF01low	0.712535	0.0402511	Feces
Lachnospiraceae (unclassified)		MetroP3	MF01low	0.712535	0.0402511	Feces
Lachnospiraceae (unclassified)		MF01low	MF01low	0.712535	0.0402511	Feces
Lachnospiraceae (unclassified)		MF01lowCLA	MF01low	0.712535	0.0402511	Feces
Lachnospiraceae (unclassified)		MTZCLA	MF01low	0.712535	0.0402511	Feces
Lachnospiraceae (unclassified)		MTZlowCLA	MF01low	0.712535	0.0402511	Feces
Lachnospiraceae (unclassified)		Infection_control_1	MF01lowCLA	0.712535	0.0402511	Feces
Lachnospiraceae (unclassified)		Infection_control_2	MF01lowCLA	0.712535	0.0402511	Feces
Lachnospiraceae (unclassified)		MetroP3	MF01lowCLA	0.712535	0.0402511	Feces
Lachnospiraceae (unclassified)		MF01low	MF01lowCLA	0.712535	0.0402511	Feces
Lachnospiraceae (unclassified)		MF01lowCLA	MF01lowCLA	0.712535	0.0402511	Feces
Lachnospiraceae (unclassified)		MTZCLA	MF01lowCLA	0.712535	0.0402511	Feces
Lachnospiraceae (unclassified)		MTZlowCLA	MF01lowCLA	0.712535	0.0402511	Feces
Lachnospiraceae (unclassified)		Infection_control_1	MTZCLA	0.712535	0.0402511	Feces
Lachnospiraceae (unclassified)		Infection_control_2	MTZCLA	0.712535	0.0402511	Feces
Lachnospiraceae (unclassified)		MetroP3	MTZCLA	0.712535	0.0402511	Feces
Lachnospiraceae (unclassified)		MF01low	MTZCLA	0.712535	0.0402511	Feces
Lachnospiraceae (unclassified)		MF01lowCLA	MTZCLA	0.712535	0.0402511	Feces
Lachnospiraceae (unclassified)		MTZCLA	MTZCLA	0.712535	0.0402511	Feces
Lachnospiraceae (unclassified)		MTZlowCLA	MTZCLA	0.712535	0.0402511	Feces
Lachnospiraceae (unclassified)		Infection_control_1	control	0.785949	0.0402511	Feces
Lachnospiraceae (unclassified)		Infection_control_2	control	0.785949	0.0402511	Feces
Lachnospiraceae (unclassified)		MetroP3	control	0.785949	0.0402511	Feces
Lachnospiraceae (unclassified)		MF01low	control	0.785949	0.0402511	Feces
Lachnospiraceae (unclassified)		MF01lowCLA	control	0.785949	0.0402511	Feces
Lachnospiraceae (unclassified)		MTZCLA	control	0.785949	0.0402511	Feces
Lachnospiraceae (unclassified)		MTZlowCLA	control	0.785949	0.0402511	Feces
Lachnospiraceae (unclassified)		Infection_control_1	Infection_control_1	0.785949	0.0402511	Feces
Lachnospiraceae (unclassified)		Infection_control_2	Infection_control_1	0.785949	0.0402511	Feces
Lachnospiraceae (unclassified)		MetroP3	Infection_control_1	0.785949	0.0402511	Feces
Lachnospiraceae (unclassified)		MF01low	Infection_control_1	0.785949	0.0402511	Feces
Lachnospiraceae (unclassified)		MF01lowCLA	Infection_control_1	0.785949	0.0402511	Feces
Lachnospiraceae (unclassified)		MTZCLA	Infection_control_1	0.785949	0.0402511	Feces
Lachnospiraceae (unclassified)		MTZlowCLA	Infection_control_1	0.785949	0.0402511	Feces
Lachnospiraceae (unclassified)		Infection_control_1	Infection_control_2	0.785949	0.0402511	Feces
Lachnospiraceae (unclassified)		Infection_control_2	Infection_control_2	0.785949	0.0402511	Feces
Lachnospiraceae (unclassified)		MetroP3	Infection_control_2	0.785949	0.0402511	Feces
Lachnospiraceae (unclassified)		MF01low	Infection_control_2	0.785949	0.0402511	Feces
Lachnospiraceae (unclassified)		MF01lowCLA	Infection_control_2	0.785949	0.0402511	Feces
Lachnospiraceae (unclassified)		MTZCLA	Infection_control_2	0.785949	0.0402511	Feces
Lachnospiraceae (unclassified)		MTZlowCLA	Infection_control_2	0.785949	0.0402511	Feces
Lachnospiraceae (unclassified)		Infection_control_1	MetroP3	0.785949	0.0402511	Feces
Lachnospiraceae (unclassified)		Infection_control_2	MetroP3	0.785949	0.0402511	Feces
Lachnospiraceae (unclassified)		MetroP3	MetroP3	0.785949	0.0402511	Feces
Lachnospiraceae (unclassified)		MF01low	MetroP3	0.785949	0.0402511	Feces
Lachnospiraceae (unclassified)		MF01lowCLA	MetroP3	0.785949	0.0402511	Feces
Lachnospiraceae (unclassified)		MTZCLA	MetroP3	0.785949	0.0402511	Feces
Lachnospiraceae (unclassified)		MTZlowCLA	MetroP3	0.785949	0.0402511	Feces
Lachnospiraceae (unclassified)		Infection_control_1	MF01low	0.785949	0.0402511	Feces
Lachnospiraceae (unclassified)		Infection_control_2	MF01low	0.785949	0.0402511	Feces
Lachnospiraceae (unclassified)		MetroP3	MF01low	0.785949	0.0402511	Feces
Lachnospiraceae (unclassified)		MF01low	MF01low	0.785949	0.0402511	Feces
Lachnospiraceae (unclassified)		MF01lowCLA	MF01low	0.785949	0.0402511	Feces
Lachnospiraceae (unclassified)		MTZCLA	MF01low	0.785949	0.0402511	Feces
Lachnospiraceae (unclassified)		MTZlowCLA	MF01low	0.785949	0.0402511	Feces
Lachnospiraceae (unclassified)		Infection_control_1	MF01lowCLA	0.785949	0.0402511	Feces
Lachnospiraceae (unclassified)		Infection_control_2	MF01lowCLA	0.785949	0.0402511	Feces
Lachnospiraceae (unclassified)		MetroP3	MF01lowCLA	0.785949	0.0402511	Feces
Lachnospiraceae (unclassified)		MF01low	MF01lowCLA	0.785949	0.0402511	Feces
Lachnospiraceae (unclassified)		MF01lowCLA	MF01lowCLA	0.785949	0.0402511	Feces
Lachnospiraceae (unclassified)		MTZCLA	MF01lowCLA	0.785949	0.0402511	Feces
Lachnospiraceae (unclassified)		MTZlowCLA	MF01lowCLA	0.785949	0.0402511	Feces
Lachnospiraceae (unclassified)		Infection_control_1	MTZCLA	0.785949	0.0402511	Feces
Lachnospiraceae (unclassified)		Infection_control_2	MTZCLA	0.785949	0.0402511	Feces
Lachnospiraceae (unclassified)		MetroP3	MTZCLA	0.785949	0.0402511	Feces
Lachnospiraceae (unclassified)		MF01low	MTZCLA	0.785949	0.0402511	Feces
Lachnospiraceae (unclassified)		MF01lowCLA	MTZCLA	0.785949	0.0402511	Feces
Lachnospiraceae (unclassified)		MTZCLA	MTZCLA	0.785949	0.0402511	Feces
Lachnospiraceae (unclassified)		MTZlowCLA	MTZCLA	0.785949	0.0402511	Feces
Lachnospiraceae (unclassified)		Infection_control_1	control	0.442833	0.0402511	Feces
Lachnospiraceae (unclassified)		Infection_control_2	control	0.442833	0.0402511	Feces
Lachnospiraceae (unclassified)		MetroP3	control	0.442833	0.0402511	Feces
Lachnospiraceae (unclassified)		MF01low	control	0.442833	0.0402511	Feces
Lachnospiraceae (unclassified)		MF01lowCLA	control	0.442833	0.0402511	Feces
Lachnospiraceae (unclassified)		MTZCLA	control	0.442833	0.0402511	Feces
Lachnospiraceae (unclassified)		MTZlowCLA	control	0.442833	0.0402511	Feces
Lachnospiraceae (unclassified)		Infection_control_1	Infection_control_1	0.442833	0.0402511	Feces
Lachnospiraceae (unclassified)		Infection_control_2	Infection_control_1	0.442833	0.0402511	Feces
Lachnospiraceae (unclassified)		MetroP3	Infection_control_1	0.442833	0.0402511	Feces
Lachnospiraceae (unclassified)		MF01low	Infection_control_1	0.442833	0.0402511	Feces
Lachnospiraceae (unclassified)		MF01lowCLA	Infection_control_1	0.442833	0.0402511	Feces
Lachnospiraceae (unclassified)		MTZCLA	Infection_control_1	0.442833	0.0402511	Feces
Lachnospiraceae (unclassified)		MTZlowCLA	Infection_control_1	0.442833	0.0402511	Feces
Lachnospiraceae (unclassified)		Infection_control_1	Infection_control_2	0.442833	0.0402511	Feces
Lachnospiraceae (unclassified)		Infection_control_2	Infection_control_2	0.442833	0.0402511	Feces
Lachnospiraceae (unclassified)		MetroP3	Infection_control_2	0.442833	0.0402511	Feces
Lachnospiraceae (unclassified)		MF01low	Infection_control_2	0.442833	0.0402511	Feces
Lachnospiraceae (unclassified)		MF01lowCLA	Infection_control_2	0.442833	0.0402511	Feces
Lachnospiraceae (unclassified)		MTZCLA	Infection_control_2	0.442833	0.0402511	Feces
Lachnospiraceae (unclassified)		MTZlowCLA	Infection_control_2	0.442833	0.0402511	Feces
Lachnospiraceae (unclassified)		Infection_control_1	MetroP3	0.442833	0.0402511	Feces
Lachnospiraceae (unclassified)		Infection_control_2	MetroP3	0.442833	0.0402511	Feces
Lachnospiraceae (unclassified)		MetroP3	MetroP3	0.442833	0.0402511	Feces
Lachnospiraceae (unclassified)		MF01low	MetroP3	0.442833	0.0402511	Feces
Lachnospiraceae (unclassified)		MF01lowCLA	MetroP3	0.442833	0.0402511	Feces
Lachnospiraceae (unclassified)		MTZCLA	MetroP3	0.442833	0.0402511	Feces
Lachnospiraceae (unclassified)		MTZlowCLA	MetroP3	0.442833	0.0402511	Feces
Lachnospiraceae (unclassified)		Infection_control_1	MF01low	0.442833	0.0402511	Feces
Lachnospiraceae (unclassified)		Infection_control_2	MF01low	0.442833	0.0402511	Feces
Lachnospiraceae (unclassified)		MetroP3	MF01low	0.442833	0.0402511	Feces
Lachnospiraceae (unclassified)		MF01low	MF01low	0.442833	0.0402511	Feces
Lachnospiraceae (unclassified)		MF01lowCLA	MF01low	0.442833	0.0402511	Feces
Lachnospiraceae (unclassified)		MTZCLA	MF01low	0.442833	0.0402511	Feces
Lachnospiraceae (unclassified)		MTZlowCLA	MF01low	0.442833	0.0402511	Feces
Lachnospiraceae (unclassified)		Infection_control_1	MF01lowCLA	0.442833	0.0402511	Feces
Lachnospiraceae (unclassified)		Infection_control_2	MF01lowCLA	0.442833	0.0402511	Feces
Lachnospiraceae (unclassified)		MetroP3	MF01lowCLA	0.442833	0.0402511	Feces
Lachnospiraceae (unclassified)		MF01low	MF01lowCLA	0.442833	0.0402511	Feces
Lachnospiraceae (unclassified)		MF01lowCLA	MF01lowCLA	0.442833	0.0402511	Feces
Lachnospiraceae (unclassified)		MTZCLA	MF01lowCLA	0.442833	0.0402511	Feces
Lachnospiraceae (unclassified)		MTZlowCLA	MF01lowCLA	0.442833	0.0402511	Feces
Lachnospiraceae (unclassified)		Infection_control_1	MTZCLA	0.442833	0.0402511	Feces
Lachnospiraceae (unclassified)		Infection_control_2	MTZCLA	0.442833	0.0402511	Feces
Lachnospiraceae (unclassified)		MetroP3	MTZCLA	0.442833	0.0402511	Feces
Lachnospiraceae (unclassified)		MF01low	MTZCLA	0.442833	0.0402511	Feces
Lachnospiraceae (unclassified)		MF01lowCLA	MTZCLA	0.442833	0.0402511	Feces
Lachnospiraceae (unclassified)		MTZCLA	MTZCLA	0.442833	0.0402511	Feces
Lachnospiraceae (unclassified)		MTZlowCLA	MTZCLA	0.442833	0.0402511	Feces
Lachnospiraceae (unclassified)		Infection_control_1	control	0.589876	0.0402511	Feces
Lachnospiraceae (unclassified)		Infection_control_2	control	0.589876	0.0402511	Feces
Lachnospiraceae (unclassified)		MetroP3	control	0.589876	0.0402511	Feces
Lachnospiraceae (unclassified)		MF01low	control	0.589876	0.0402511	Feces
Lachnospiraceae (unclassified)		MF01lowCLA	control	0.589876	0.0402511	Feces
Lachnospiraceae (unclassified)		MTZCLA	control	0.589876	0.0402511	Feces
Lachnospiraceae (unclassified)		MTZlowCLA	control	0.589876	0.0402511	Feces
Lachnospiraceae (unclassified)		Infection_control_1	Infection_control_1	0.589876	0.0402511	Feces
Lachnospiraceae (unclassified)		Infection_control_2	Infection_control_1	0.589876	0.0402511	Feces
Lachnospiraceae (unclassified)		MetroP3	Infection_control_1	0.589876	0.0402511	Feces
Lachnospiraceae (unclassified)		MF01low	Infection_control_1	0.589876	0.0402511	Feces
Lachnospiraceae (unclassified)		MF01lowCLA	Infection_control_1	0.589876	0.0402511	Feces
Lachnospiraceae (unclassified)		MTZCLA	Infection_control_1	0.589876	0.0402511	Feces
Lachnospiraceae (unclassified)		MTZlowCLA	Infection_control_1	0.589876	0.0402511	Feces
Lachnospiraceae (unclassified)		Infection_control_1	Infection_control_2	0.589876	0.0402511	Feces
Lachnospiraceae (unclassified)		Infection_control_2	Infection_control_2	0.589876	0.0402511	Feces
Lachnospiraceae (unclassified)		MetroP3	Infection_control_2	0.589876	0.0402511	Feces
Lachnospiraceae (unclassified)		MF01low	Infection_control_2	0.589876	0.0402511	Feces
Lachnospiraceae (unclassified)		MF01lowCLA	Infection_control_2	0.589876	0.0402511	Feces
Lachnospiraceae (unclassified)		MTZCLA	Infection_control_2	0.589876	0.0402511	Feces
Lachnospiraceae (unclassified)		MTZlowCLA	Infection_control_2	0.589876	0.0402511	Feces
Lachnospiraceae (unclassified)		Infection_control_1	MetroP3	0.589876	0.0402511	Feces
Lachnospiraceae (unclassified)		Infection_control_2	MetroP3	0.589876	0.0402511	Feces
Lachnospiraceae (unclassified)		MetroP3	MetroP3	0.589876	0.0402511	Feces
Lachnospiraceae (unclassified)		MF01low	MetroP3	0.589876	0.0402511	Feces
Lachnospiraceae (unclassified)		MF01lowCLA	MetroP3	0.589876	0.0402511	Feces
Lachnospiraceae (unclassified)		MTZCLA	MetroP3	0.589876	0.0402511	Feces
Lachnospiraceae (unclassified)		MTZlowCLA	MetroP3	0.589876	0.0402511	Feces
Lachnospiraceae (unclassified)		Infection_control_1	MF01low	0.589876	0.0402511	Feces
Lachnospiraceae (unclassified)		Infection_control_2	MF01low	0.589876	0.0402511	Feces
Lachnospiraceae (unclassified)		MetroP3	MF01low	0.589876	0.0402511	Feces
Lachnospiraceae (unclassified)		MF01low	MF01low	0.589876	0.0402511	Feces
Lachnospiraceae (unclassified)		MF01lowCLA	MF01low	0.589876	0.0402511	Feces
Lachnospiraceae (unclassified)		MTZCLA	MF01low	0.589876	0.0402511	Feces
Lachnospiraceae (unclassified)		MTZlowCLA	MF01low	0.589876	0.0402511	Feces
Lachnospiraceae (unclassified)		Infection_control_1	MF01lowCLA	0.589876	0.0402511	Feces
Lachnospiraceae (unclassified)		Infection_control_2	MF01lowCLA	0.589876	0.0402511	Feces
Lachnospiraceae (unclassified)		MetroP3	MF01lowCLA	0.589876	0.0402511	Feces
Lachnospiraceae (unclassified)		MF01low	MF01lowCLA	0.589876	0.0402511	Feces
Lachnospiraceae (unclassified)		MF01lowCLA	MF01lowCLA	0.589876	0.0402511	Feces
Lachnospiraceae (unclassified)		MTZCLA	MF01lowCLA	0.589876	0.0402511	Feces
Lachnospiraceae (unclassified)		MTZlowCLA	MF01lowCLA	0.589876	0.0402511	Feces
Lachnospiraceae (unclassified)		Infection_control_1	MTZCLA	0.589876	0.0402511	Feces
Lachnospiraceae (unclassified)		Infection_control_2	MTZCLA	0.589876	0.0402511	Feces
Lachnospiraceae (unclassified)		MetroP3	MTZCLA	0.589876	0.0402511	Feces
Lachnospiraceae (unclassified)		MF01low	MTZCLA	0.589876	0.0402511	Feces
Lachnospiraceae (unclassified)		MF01lowCLA	MTZCLA	0.589876	0.0402511	Feces
Lachnospiraceae (unclassified)		MTZCLA	MTZCLA	0.589876	0.0402511	Feces
Lachnospiraceae (unclassified)		MTZlowCLA	MTZCLA	0.589876	0.0402511	Feces
Lachnospiraceae (unclassified)		Infection_control_1	control	0.318585	0.0402511	Feces
Lachnospiraceae (unclassified)		Infection_control_2	control	0.318585	0.0402511	Feces
Lachnospiraceae (unclassified)		MetroP3	control	0.318585	0.0402511	Feces
Lachnospiraceae (unclassified)		MF01low	control	0.318585	0.0402511	Feces
Lachnospiraceae (unclassified)		MF01lowCLA	control	0.318585	0.0402511	Feces
Lachnospiraceae (unclassified)		MTZCLA	control	0.318585	0.0402511	Feces
Lachnospiraceae (unclassified)		MTZlowCLA	control	0.318585	0.0402511	Feces
Lachnospiraceae (unclassified)		Infection_control_1	Infection_control_1	0.318585	0.0402511	Feces
Lachnospiraceae (unclassified)		Infection_control_2	Infection_control_1	0.318585	0.0402511	Feces
Lachnospiraceae (unclassified)		MetroP3	Infection_control_1	0.318585	0.0402511	Feces
Lachnospiraceae (unclassified)		MF01low	Infection_control_1	0.318585	0.0402511	Feces
Lachnospiraceae (unclassified)		MF01lowCLA	Infection_control_1	0.318585	0.0402511	Feces
Lachnospiraceae (unclassified)		MTZCLA	Infection_control_1	0.318585	0.0402511	Feces
Lachnospiraceae (unclassified)		MTZlowCLA	Infection_control_1	0.318585	0.0402511	Feces
Lachnospiraceae (unclassified)		Infection_control_1	Infection_control_2	0.318585	0.0402511	Feces
Lachnospiraceae (unclassified)		Infection_control_2	Infection_control_2	0.318585	0.0402511	Feces
Lachnospiraceae (unclassified)		MetroP3	Infection_control_2	0.318585	0.0402511	Feces
Lachnospiraceae (unclassified)		MF01low	Infection_control_2	0.318585	0.0402511	Feces
Lachnospiraceae (unclassified)		MF01lowCLA	Infection_control_2	0.318585	0.0402511	Feces
Lachnospiraceae (unclassified)		MTZCLA	Infection_control_2	0.318585	0.0402511	Feces
Lachnospiraceae (unclassified)		MTZlowCLA	Infection_control_2	0.318585	0.0402511	Feces
Lachnospiraceae (unclassified)		Infection_control_1	MetroP3	0.318585	0.0402511	Feces
Lachnospiraceae (unclassified)		Infection_control_2	MetroP3	0.318585	0.0402511	Feces
Lachnospiraceae (unclassified)		MetroP3	MetroP3	0.318585	0.0402511	Feces
Lachnospiraceae (unclassified)		MF01low	MetroP3	0.318585	0.0402511	Feces
Lachnospiraceae (unclassified)		MF01lowCLA	MetroP3	0.318585	0.0402511	Feces
Lachnospiraceae (unclassified)		MTZCLA	MetroP3	0.318585	0.0402511	Feces
Lachnospiraceae (unclassified)		MTZlowCLA	MetroP3	0.318585	0.0402511	Feces
Lachnospiraceae (unclassified)		Infection_control_1	MF01low	0.318585	0.0402511	Feces
Lachnospiraceae (unclassified)		Infection_control_2	MF01low	0.318585	0.0402511	Feces
Lachnospiraceae (unclassified)		MetroP3	MF01low	0.318585	0.0402511	Feces
Lachnospiraceae (unclassified)		MF01low	MF01low	0.318585	0.0402511	Feces
Lachnospiraceae (unclassified)		MF01lowCLA	MF01low	0.318585	0.0402511	Feces
Lachnospiraceae (unclassified)		MTZCLA	MF01low	0.318585	0.0402511	Feces
Lachnospiraceae (unclassified)		MTZlowCLA	MF01low	0.318585	0.0402511	Feces
Lachnospiraceae (unclassified)		Infection_control_1	MF01lowCLA	0.318585	0.0402511	Feces
Lachnospiraceae (unclassified)		Infection_control_2	MF01lowCLA	0.318585	0.0402511	Feces
Lachnospiraceae (unclassified)		MetroP3	MF01lowCLA	0.318585	0.0402511	Feces
Lachnospiraceae (unclassified)		MF01low	MF01lowCLA	0.318585	0.0402511	Feces
Lachnospiraceae (unclassified)		MF01lowCLA	MF01lowCLA	0.318585	0.0402511	Feces
Lachnospiraceae (unclassified)		MTZCLA	MF01lowCLA	0.318585	0.0402511	Feces
Lachnospiraceae (unclassified)		MTZlowCLA	MF01lowCLA	0.318585	0.0402511	Feces
Lachnospiraceae (unclassified)		Infection_control_1	MTZCLA	0.318585	0.0402511	Feces
Lachnospiraceae (unclassified)		Infection_control_2	MTZCLA	0.318585	0.0402511	Feces
Lachnospiraceae (unclassified)		MetroP3	MTZCLA	0.318585	0.0402511	Feces
Lachnospiraceae (unclassified)		MF01low	MTZCLA	0.318585	0.0402511	Feces
Lachnospiraceae (unclassified)		MF01lowCLA	MTZCLA	0.318585	0.0402511	Feces
Lachnospiraceae (unclassified)		MTZCLA	MTZCLA	0.318585	0.0402511	Feces
Lachnospiraceae (unclassified)		MTZlowCLA	MTZCLA	0.318585	0.0402511	Feces
Lachnospiraceae (unclassified)		Infection_control_1	control	0.159973	0.0402511	Feces
Lachnospiraceae (unclassified)		Infection_control_2	control	0.159973	0.0402511	Feces
Lachnospiraceae (unclassified)		MetroP3	control	0.159973	0.0402511	Feces
Lachnospiraceae (unclassified)		MF01low	control	0.159973	0.0402511	Feces
Lachnospiraceae (unclassified)		MF01lowCLA	control	0.159973	0.0402511	Feces
Lachnospiraceae (unclassified)		MTZCLA	control	0.159973	0.0402511	Feces
Lachnospiraceae (unclassified)		MTZlowCLA	control	0.159973	0.0402511	Feces
Lachnospiraceae (unclassified)		Infection_control_1	Infection_control_1	0.159973	0.0402511	Feces
Lachnospiraceae (unclassified)		Infection_control_2	Infection_control_1	0.159973	0.0402511	Feces
Lachnospiraceae (unclassified)		MetroP3	Infection_control_1	0.159973	0.0402511	Feces
Lachnospiraceae (unclassified)		MF01low	Infection_control_1	0.159973	0.0402511	Feces
Lachnospiraceae (unclassified)		MF01lowCLA	Infection_control_1	0.159973	0.0402511	Feces
Lachnospiraceae (unclassified)		MTZCLA	Infection_control_1	0.159973	0.0402511	Feces
Lachnospiraceae (unclassified)		MTZlowCLA	Infection_control_1	0.159973	0.0402511	Feces
Lachnospiraceae (unclassified)		Infection_control_1	Infection_control_2	0.159973	0.0402511	Feces
Lachnospiraceae (unclassified)		Infection_control_2	Infection_control_2	0.159973	0.0402511	Feces
Lachnospiraceae (unclassified)		MetroP3	Infection_control_2	0.159973	0.0402511	Feces
Lachnospiraceae (unclassified)		MF01low	Infection_control_2	0.159973	0.0402511	Feces
Lachnospiraceae (unclassified)		MF01lowCLA	Infection_control_2	0.159973	0.0402511	Feces
Lachnospiraceae (unclassified)		MTZCLA	Infection_control_2	0.159973	0.0402511	Feces
Lachnospiraceae (unclassified)		MTZlowCLA	Infection_control_2	0.159973	0.0402511	Feces
Lachnospiraceae (unclassified)		Infection_control_1	MetroP3	0.159973	0.0402511	Feces
Lachnospiraceae (unclassified)		Infection_control_2	MetroP3	0.159973	0.0402511	Feces
Lachnospiraceae (unclassified)		MetroP3	MetroP3	0.159973	0.0402511	Feces
Lachnospiraceae (unclassified)		MF01low	MetroP3	0.159973	0.0402511	Feces
Lachnospiraceae (unclassified)		MF01lowCLA	MetroP3	0.159973	0.0402511	Feces
Lachnospiraceae (unclassified)		MTZCLA	MetroP3	0.159973	0.0402511	Feces
Lachnospiraceae (unclassified)		MTZlowCLA	MetroP3	0.159973	0.0402511	Feces
Lachnospiraceae (unclassified)		Infection_control_1	MF01low	0.159973	0.0402511	Feces
Lachnospiraceae (unclassified)		Infection_control_2	MF01low	0.159973	0.0402511	Feces
Lachnospiraceae (unclassified)		MetroP3	MF01low	0.159973	0.0402511	Feces
Lachnospiraceae (unclassified)		MF01low	MF01low	0.159973	0.0402511	Feces
Lachnospiraceae (unclassified)		MF01lowCLA	MF01low	0.159973	0.0402511	Feces
Lachnospiraceae (unclassified)		MTZCLA	MF01low	0.159973	0.0402511	Feces
Lachnospiraceae (unclassified)		MTZlowCLA	MF01low	0.159973	0.0402511	Feces
Lachnospiraceae (unclassified)		Infection_control_1	MF01lowCLA	0.159973	0.0402511	Feces
Lachnospiraceae (unclassified)		Infection_control_2	MF01lowCLA	0.159973	0.0402511	Feces
Lachnospiraceae (unclassified)		MetroP3	MF01lowCLA	0.159973	0.0402511	Feces
Lachnospiraceae (unclassified)		MF01low	MF01lowCLA	0.159973	0.0402511	Feces
Lachnospiraceae (unclassified)		MF01lowCLA	MF01lowCLA	0.159973	0.0402511	Feces
Lachnospiraceae (unclassified)		MTZCLA	MF01lowCLA	0.159973	0.0402511	Feces
Lachnospiraceae (unclassified)		MTZlowCLA	MF01lowCLA	0.159973	0.0402511	Feces
Lachnospiraceae (unclassified)		Infection_control_1	MTZCLA	0.159973	0.0402511	Feces
Lachnospiraceae (unclassified)		Infection_control_2	MTZCLA	0.159973	0.0402511	Feces
Lachnospiraceae (unclassified)		MetroP3	MTZCLA	0.159973	0.0402511	Feces
Lachnospiraceae (unclassified)		MF01low	MTZCLA	0.159973	0.0402511	Feces
Lachnospiraceae (unclassified)		MF01lowCLA	MTZCLA	0.159973	0.0402511	Feces
Lachnospiraceae (unclassified)		MTZCLA	MTZCLA	0.159973	0.0402511	Feces
Lachnospiraceae (unclassified)		MTZlowCLA	MTZCLA	0.159973	0.0402511	Feces
Lachnospiraceae (unclassified)		Infection_control_1	control	0.291343	0.0402511	Feces
Lachnospiraceae (unclassified)		Infection_control_2	control	0.291343	0.0402511	Feces
Lachnospiraceae (unclassified)		MetroP3	control	0.291343	0.0402511	Feces
Lachnospiraceae (unclassified)		MF01low	control	0.291343	0.0402511	Feces
Lachnospiraceae (unclassified)		MF01lowCLA	control	0.291343	0.0402511	Feces
Lachnospiraceae (unclassified)		MTZCLA	control	0.291343	0.0402511	Feces
Lachnospiraceae (unclassified)		MTZlowCLA	control	0.291343	0.0402511	Feces
Lachnospiraceae (unclassified)		Infection_control_1	Infection_control_1	0.291343	0.0402511	Feces
Lachnospiraceae (unclassified)		Infection_control_2	Infection_control_1	0.291343	0.0402511	Feces
Lachnospiraceae (unclassified)		MetroP3	Infection_control_1	0.291343	0.0402511	Feces
Lachnospiraceae (unclassified)		MF01low	Infection_control_1	0.291343	0.0402511	Feces
Lachnospiraceae (unclassified)		MF01lowCLA	Infection_control_1	0.291343	0.0402511	Feces
Lachnospiraceae (unclassified)		MTZCLA	Infection_control_1	0.291343	0.0402511	Feces
Lachnospiraceae (unclassified)		MTZlowCLA	Infection_control_1	0.291343	0.0402511	Feces
Lachnospiraceae (unclassified)		Infection_control_1	Infection_control_2	0.291343	0.0402511	Feces
Lachnospiraceae (unclassified)		Infection_control_2	Infection_control_2	0.291343	0.0402511	Feces
Lachnospiraceae (unclassified)		MetroP3	Infection_control_2	0.291343	0.0402511	Feces
Lachnospiraceae (unclassified)		MF01low	Infection_control_2	0.291343	0.0402511	Feces
Lachnospiraceae (unclassified)		MF01lowCLA	Infection_control_2	0.291343	0.0402511	Feces
Lachnospiraceae (unclassified)		MTZCLA	Infection_control_2	0.291343	0.0402511	Feces
Lachnospiraceae (unclassified)		MTZlowCLA	Infection_control_2	0.291343	0.0402511	Feces
Lachnospiraceae (unclassified)		Infection_control_1	MetroP3	0.291343	0.0402511	Feces
Lachnospiraceae (unclassified)		Infection_control_2	MetroP3	0.291343	0.0402511	Feces
Lachnospiraceae (unclassified)		MetroP3	MetroP3	0.291343	0.0402511	Feces
Lachnospiraceae (unclassified)		MF01low	MetroP3	0.291343	0.0402511	Feces
Lachnospiraceae (unclassified)		MF01lowCLA	MetroP3	0.291343	0.0402511	Feces
Lachnospiraceae (unclassified)		MTZCLA	MetroP3	0.291343	0.0402511	Feces
Lachnospiraceae (unclassified)		MTZlowCLA	MetroP3	0.291343	0.0402511	Feces
Lachnospiraceae (unclassified)		Infection_control_1	MF01low	0.291343	0.0402511	Feces
Lachnospiraceae (unclassified)		Infection_control_2	MF01low	0.291343	0.0402511	Feces
Lachnospiraceae (unclassified)		MetroP3	MF01low	0.291343	0.0402511	Feces
Lachnospiraceae (unclassified)		MF01low	MF01low	0.291343	0.0402511	Feces
Lachnospiraceae (unclassified)		MF01lowCLA	MF01low	0.291343	0.0402511	Feces
Lachnospiraceae (unclassified)		MTZCLA	MF01low	0.291343	0.0402511	Feces
Lachnospiraceae (unclassified)		MTZlowCLA	MF01low	0.291343	0.0402511	Feces
Lachnospiraceae (unclassified)		Infection_control_1	MF01lowCLA	0.291343	0.0402511	Feces
Lachnospiraceae (unclassified)		Infection_control_2	MF01lowCLA	0.291343	0.0402511	Feces
Lachnospiraceae (unclassified)		MetroP3	MF01lowCLA	0.291343	0.0402511	Feces
Lachnospiraceae (unclassified)		MF01low	MF01lowCLA	0.291343	0.0402511	Feces
Lachnospiraceae (unclassified)		MF01lowCLA	MF01lowCLA	0.291343	0.0402511	Feces
Lachnospiraceae (unclassified)		MTZCLA	MF01lowCLA	0.291343	0.0402511	Feces
Lachnospiraceae (unclassified)		MTZlowCLA	MF01lowCLA	0.291343	0.0402511	Feces
Lachnospiraceae (unclassified)		Infection_control_1	MTZCLA	0.291343	0.0402511	Feces
Lachnospiraceae (unclassified)		Infection_control_2	MTZCLA	0.291343	0.0402511	Feces
Lachnospiraceae (unclassified)		MetroP3	MTZCLA	0.291343	0.0402511	Feces
Lachnospiraceae (unclassified)		MF01low	MTZCLA	0.291343	0.0402511	Feces
Lachnospiraceae (unclassified)		MF01lowCLA	MTZCLA	0.291343	0.0402511	Feces
Lachnospiraceae (unclassified)		MTZCLA	MTZCLA	0.291343	0.0402511	Feces
Lachnospiraceae (unclassified)		MTZlowCLA	MTZCLA	0.291343	0.0402511	Feces
Lachnospiraceae (unclassified)		Infection_control_1	control	0.832752	0.0402511	Feces
Lachnospiraceae (unclassified)		Infection_control_2	control	0.832752	0.0402511	Feces
Lachnospiraceae (unclassified)		MetroP3	control	0.832752	0.0402511	Feces
Lachnospiraceae (unclassified)		MF01low	control	0.832752	0.0402511	Feces
Lachnospiraceae (unclassified)		MF01lowCLA	control	0.832752	0.0402511	Feces
Lachnospiraceae (unclassified)		MTZCLA	control	0.832752	0.0402511	Feces
Lachnospiraceae (unclassified)		MTZlowCLA	control	0.832752	0.0402511	Feces
Lachnospiraceae (unclassified)		Infection_control_1	Infection_control_1	0.832752	0.0402511	Feces
Lachnospiraceae (unclassified)		Infection_control_2	Infection_control_1	0.832752	0.0402511	Feces
Lachnospiraceae (unclassified)		MetroP3	Infection_control_1	0.832752	0.0402511	Feces
Lachnospiraceae (unclassified)		MF01low	Infection_control_1	0.832752	0.0402511	Feces
Lachnospiraceae (unclassified)		MF01lowCLA	Infection_control_1	0.832752	0.0402511	Feces
Lachnospiraceae (unclassified)		MTZCLA	Infection_control_1	0.832752	0.0402511	Feces
Lachnospiraceae (unclassified)		MTZlowCLA	Infection_control_1	0.832752	0.0402511	Feces
Lachnospiraceae (unclassified)		Infection_control_1	Infection_control_2	0.832752	0.0402511	Feces
Lachnospiraceae (unclassified)		Infection_control_2	Infection_control_2	0.832752	0.0402511	Feces
Lachnospiraceae (unclassified)		MetroP3	Infection_control_2	0.832752	0.0402511	Feces
Lachnospiraceae (unclassified)		MF01low	Infection_control_2	0.832752	0.0402511	Feces
Lachnospiraceae (unclassified)		MF01lowCLA	Infection_control_2	0.832752	0.0402511	Feces
Lachnospiraceae (unclassified)		MTZCLA	Infection_control_2	0.832752	0.0402511	Feces
Lachnospiraceae (unclassified)		MTZlowCLA	Infection_control_2	0.832752	0.0402511	Feces
Lachnospiraceae (unclassified)		Infection_control_1	MetroP3	0.832752	0.0402511	Feces
Lachnospiraceae (unclassified)		Infection_control_2	MetroP3	0.832752	0.0402511	Feces
Lachnospiraceae (unclassified)		MetroP3	MetroP3	0.832752	0.0402511	Feces
Lachnospiraceae (unclassified)		MF01low	MetroP3	0.832752	0.0402511	Feces
Lachnospiraceae (unclassified)		MF01lowCLA	MetroP3	0.832752	0.0402511	Feces
Lachnospiraceae (unclassified)		MTZCLA	MetroP3	0.832752	0.0402511	Feces
Lachnospiraceae (unclassified)		MTZlowCLA	MetroP3	0.832752	0.0402511	Feces
Lachnospiraceae (unclassified)		Infection_control_1	MF01low	0.832752	0.0402511	Feces
Lachnospiraceae (unclassified)		Infection_control_2	MF01low	0.832752	0.0402511	Feces
Lachnospiraceae (unclassified)		MetroP3	MF01low	0.832752	0.0402511	Feces
Lachnospiraceae (unclassified)		MF01low	MF01low	0.832752	0.0402511	Feces
Lachnospiraceae (unclassified)		MF01lowCLA	MF01low	0.832752	0.0402511	Feces
Lachnospiraceae (unclassified)		MTZCLA	MF01low	0.832752	0.0402511	Feces
Lachnospiraceae (unclassified)		MTZlowCLA	MF01low	0.832752	0.0402511	Feces
Lachnospiraceae (unclassified)		Infection_control_1	MF01lowCLA	0.832752	0.0402511	Feces
Lachnospiraceae (unclassified)		Infection_control_2	MF01lowCLA	0.832752	0.0402511	Feces
Lachnospiraceae (unclassified)		MetroP3	MF01lowCLA	0.832752	0.0402511	Feces
Lachnospiraceae (unclassified)		MF01low	MF01lowCLA	0.832752	0.0402511	Feces
Lachnospiraceae (unclassified)		MF01lowCLA	MF01lowCLA	0.832752	0.0402511	Feces
Lachnospiraceae (unclassified)		MTZCLA	MF01lowCLA	0.832752	0.0402511	Feces
Lachnospiraceae (unclassified)		MTZlowCLA	MF01lowCLA	0.832752	0.0402511	Feces
Lachnospiraceae (unclassified)		Infection_control_1	MTZCLA	0.832752	0.0402511	Feces
Lachnospiraceae (unclassified)		Infection_control_2	MTZCLA	0.832752	0.0402511	Feces
Lachnospiraceae (unclassified)		MetroP3	MTZCLA	0.832752	0.0402511	Feces
Lachnospiraceae (unclassified)		MF01low	MTZCLA	0.832752	0.0402511	Feces
Lachnospiraceae (unclassified)		MF01lowCLA	MTZCLA	0.832752	0.0402511	Feces
Lachnospiraceae (unclassified)		MTZCLA	MTZCLA	0.832752	0.0402511	Feces
Lachnospiraceae (unclassified)		MTZlowCLA	MTZCLA	0.832752	0.0402511	Feces
Lachnospiraceae (unclassified)		Infection_control_1	control	0.00829316	0.0402511	Feces
Lachnospiraceae (unclassified)		Infection_control_2	control	0.00829316	0.0402511	Feces
Lachnospiraceae (unclassified)		MetroP3	control	0.00829316	0.0402511	Feces
Lachnospiraceae (unclassified)		MF01low	control	0.00829316	0.0402511	Feces
Lachnospiraceae (unclassified)		MF01lowCLA	control	0.00829316	0.0402511	Feces
Lachnospiraceae (unclassified)		MTZCLA	control	0.00829316	0.0402511	Feces
Lachnospiraceae (unclassified)		MTZlowCLA	control	0.00829316	0.0402511	Feces
Lachnospiraceae (unclassified)		Infection_control_1	Infection_control_1	0.00829316	0.0402511	Feces
Lachnospiraceae (unclassified)		Infection_control_2	Infection_control_1	0.00829316	0.0402511	Feces
Lachnospiraceae (unclassified)		MetroP3	Infection_control_1	0.00829316	0.0402511	Feces
Lachnospiraceae (unclassified)		MF01low	Infection_control_1	0.00829316	0.0402511	Feces
Lachnospiraceae (unclassified)		MF01lowCLA	Infection_control_1	0.00829316	0.0402511	Feces
Lachnospiraceae (unclassified)		MTZCLA	Infection_control_1	0.00829316	0.0402511	Feces
Lachnospiraceae (unclassified)		MTZlowCLA	Infection_control_1	0.00829316	0.0402511	Feces
Lachnospiraceae (unclassified)		Infection_control_1	Infection_control_2	0.00829316	0.0402511	Feces
Lachnospiraceae (unclassified)		Infection_control_2	Infection_control_2	0.00829316	0.0402511	Feces
Lachnospiraceae (unclassified)		MetroP3	Infection_control_2	0.00829316	0.0402511	Feces
Lachnospiraceae (unclassified)		MF01low	Infection_control_2	0.00829316	0.0402511	Feces
Lachnospiraceae (unclassified)		MF01lowCLA	Infection_control_2	0.00829316	0.0402511	Feces
Lachnospiraceae (unclassified)		MTZCLA	Infection_control_2	0.00829316	0.0402511	Feces
Lachnospiraceae (unclassified)		MTZlowCLA	Infection_control_2	0.00829316	0.0402511	Feces
Lachnospiraceae (unclassified)		Infection_control_1	MetroP3	0.00829316	0.0402511	Feces
Lachnospiraceae (unclassified)		Infection_control_2	MetroP3	0.00829316	0.0402511	Feces
Lachnospiraceae (unclassified)		MetroP3	MetroP3	0.00829316	0.0402511	Feces
Lachnospiraceae (unclassified)		MF01low	MetroP3	0.00829316	0.0402511	Feces
Lachnospiraceae (unclassified)		MF01lowCLA	MetroP3	0.00829316	0.0402511	Feces
Lachnospiraceae (unclassified)		MTZCLA	MetroP3	0.00829316	0.0402511	Feces
Lachnospiraceae (unclassified)		MTZlowCLA	MetroP3	0.00829316	0.0402511	Feces
Lachnospiraceae (unclassified)		Infection_control_1	MF01low	0.00829316	0.0402511	Feces
Lachnospiraceae (unclassified)		Infection_control_2	MF01low	0.00829316	0.0402511	Feces
Lachnospiraceae (unclassified)		MetroP3	MF01low	0.00829316	0.0402511	Feces
Lachnospiraceae (unclassified)		MF01low	MF01low	0.00829316	0.0402511	Feces
Lachnospiraceae (unclassified)		MF01lowCLA	MF01low	0.00829316	0.0402511	Feces
Lachnospiraceae (unclassified)		MTZCLA	MF01low	0.00829316	0.0402511	Feces
Lachnospiraceae (unclassified)		MTZlowCLA	MF01low	0.00829316	0.0402511	Feces
Lachnospiraceae (unclassified)		Infection_control_1	MF01lowCLA	0.00829316	0.0402511	Feces
Lachnospiraceae (unclassified)		Infection_control_2	MF01lowCLA	0.00829316	0.0402511	Feces
Lachnospiraceae (unclassified)		MetroP3	MF01lowCLA	0.00829316	0.0402511	Feces
Lachnospiraceae (unclassified)		MF01low	MF01lowCLA	0.00829316	0.0402511	Feces
Lachnospiraceae (unclassified)		MF01lowCLA	MF01lowCLA	0.00829316	0.0402511	Feces
Lachnospiraceae (unclassified)		MTZCLA	MF01lowCLA	0.00829316	0.0402511	Feces
Lachnospiraceae (unclassified)		MTZlowCLA	MF01lowCLA	0.00829316	0.0402511	Feces
Lachnospiraceae (unclassified)		Infection_control_1	MTZCLA	0.00829316	0.0402511	Feces
Lachnospiraceae (unclassified)		Infection_control_2	MTZCLA	0.00829316	0.0402511	Feces
Lachnospiraceae (unclassified)		MetroP3	MTZCLA	0.00829316	0.0402511	Feces
Lachnospiraceae (unclassified)		MF01low	MTZCLA	0.00829316	0.0402511	Feces
Lachnospiraceae (unclassified)		MF01lowCLA	MTZCLA	0.00829316	0.0402511	Feces
Lachnospiraceae (unclassified)		MTZCLA	MTZCLA	0.00829316	0.0402511	Feces
Lachnospiraceae (unclassified)		MTZlowCLA	MTZCLA	0.00829316	0.0402511	Feces
Lachnospiraceae (unclassified)		Infection_control_1	control	0.755285	0.0402511	Feces
Lachnospiraceae (unclassified)		Infection_control_2	control	0.755285	0.0402511	Feces
Lachnospiraceae (unclassified)		MetroP3	control	0.755285	0.0402511	Feces
Lachnospiraceae (unclassified)		MF01low	control	0.755285	0.0402511	Feces
Lachnospiraceae (unclassified)		MF01lowCLA	control	0.755285	0.0402511	Feces
Lachnospiraceae (unclassified)		MTZCLA	control	0.755285	0.0402511	Feces
Lachnospiraceae (unclassified)		MTZlowCLA	control	0.755285	0.0402511	Feces
Lachnospiraceae (unclassified)		Infection_control_1	Infection_control_1	0.755285	0.0402511	Feces
Lachnospiraceae (unclassified)		Infection_control_2	Infection_control_1	0.755285	0.0402511	Feces
Lachnospiraceae (unclassified)		MetroP3	Infection_control_1	0.755285	0.0402511	Feces
Lachnospiraceae (unclassified)		MF01low	Infection_control_1	0.755285	0.0402511	Feces
Lachnospiraceae (unclassified)		MF01lowCLA	Infection_control_1	0.755285	0.0402511	Feces
Lachnospiraceae (unclassified)		MTZCLA	Infection_control_1	0.755285	0.0402511	Feces
Lachnospiraceae (unclassified)		MTZlowCLA	Infection_control_1	0.755285	0.0402511	Feces
Lachnospiraceae (unclassified)		Infection_control_1	Infection_control_2	0.755285	0.0402511	Feces
Lachnospiraceae (unclassified)		Infection_control_2	Infection_control_2	0.755285	0.0402511	Feces
Lachnospiraceae (unclassified)		MetroP3	Infection_control_2	0.755285	0.0402511	Feces
Lachnospiraceae (unclassified)		MF01low	Infection_control_2	0.755285	0.0402511	Feces
Lachnospiraceae (unclassified)		MF01lowCLA	Infection_control_2	0.755285	0.0402511	Feces
Lachnospiraceae (unclassified)		MTZCLA	Infection_control_2	0.755285	0.0402511	Feces
Lachnospiraceae (unclassified)		MTZlowCLA	Infection_control_2	0.755285	0.0402511	Feces
Lachnospiraceae (unclassified)		Infection_control_1	MetroP3	0.755285	0.0402511	Feces
Lachnospiraceae (unclassified)		Infection_control_2	MetroP3	0.755285	0.0402511	Feces
Lachnospiraceae (unclassified)		MetroP3	MetroP3	0.755285	0.0402511	Feces
Lachnospiraceae (unclassified)		MF01low	MetroP3	0.755285	0.0402511	Feces
Lachnospiraceae (unclassified)		MF01lowCLA	MetroP3	0.755285	0.0402511	Feces
Lachnospiraceae (unclassified)		MTZCLA	MetroP3	0.755285	0.0402511	Feces
Lachnospiraceae (unclassified)		MTZlowCLA	MetroP3	0.755285	0.0402511	Feces
Lachnospiraceae (unclassified)		Infection_control_1	MF01low	0.755285	0.0402511	Feces
Lachnospiraceae (unclassified)		Infection_control_2	MF01low	0.755285	0.0402511	Feces
Lachnospiraceae (unclassified)		MetroP3	MF01low	0.755285	0.0402511	Feces
Lachnospiraceae (unclassified)		MF01low	MF01low	0.755285	0.0402511	Feces
Lachnospiraceae (unclassified)		MF01lowCLA	MF01low	0.755285	0.0402511	Feces
Lachnospiraceae (unclassified)		MTZCLA	MF01low	0.755285	0.0402511	Feces
Lachnospiraceae (unclassified)		MTZlowCLA	MF01low	0.755285	0.0402511	Feces
Lachnospiraceae (unclassified)		Infection_control_1	MF01lowCLA	0.755285	0.0402511	Feces
Lachnospiraceae (unclassified)		Infection_control_2	MF01lowCLA	0.755285	0.0402511	Feces
Lachnospiraceae (unclassified)		MetroP3	MF01lowCLA	0.755285	0.0402511	Feces
Lachnospiraceae (unclassified)		MF01low	MF01lowCLA	0.755285	0.0402511	Feces
Lachnospiraceae (unclassified)		MF01lowCLA	MF01lowCLA	0.755285	0.0402511	Feces
Lachnospiraceae (unclassified)		MTZCLA	MF01lowCLA	0.755285	0.0402511	Feces
Lachnospiraceae (unclassified)		MTZlowCLA	MF01lowCLA	0.755285	0.0402511	Feces
Lachnospiraceae (unclassified)		Infection_control_1	MTZCLA	0.755285	0.0402511	Feces
Lachnospiraceae (unclassified)		Infection_control_2	MTZCLA	0.755285	0.0402511	Feces
Lachnospiraceae (unclassified)		MetroP3	MTZCLA	0.755285	0.0402511	Feces
Lachnospiraceae (unclassified)		MF01low	MTZCLA	0.755285	0.0402511	Feces
Lachnospiraceae (unclassified)		MF01lowCLA	MTZCLA	0.755285	0.0402511	Feces
Lachnospiraceae (unclassified)		MTZCLA	MTZCLA	0.755285	0.0402511	Feces
Lachnospiraceae (unclassified)		MTZlowCLA	MTZCLA	0.755285	0.0402511	Feces
Lachnospiraceae (unclassified)		Infection_control_1	control	0.143168	0.0402511	Feces
Lachnospiraceae (unclassified)		Infection_control_2	control	0.143168	0.0402511	Feces
Lachnospiraceae (unclassified)		MetroP3	control	0.143168	0.0402511	Feces
Lachnospiraceae (unclassified)		MF01low	control	0.143168	0.0402511	Feces
Lachnospiraceae (unclassified)		MF01lowCLA	control	0.143168	0.0402511	Feces
Lachnospiraceae (unclassified)		MTZCLA	control	0.143168	0.0402511	Feces
Lachnospiraceae (unclassified)		MTZlowCLA	control	0.143168	0.0402511	Feces
Lachnospiraceae (unclassified)		Infection_control_1	Infection_control_1	0.143168	0.0402511	Feces
Lachnospiraceae (unclassified)		Infection_control_2	Infection_control_1	0.143168	0.0402511	Feces
Lachnospiraceae (unclassified)		MetroP3	Infection_control_1	0.143168	0.0402511	Feces
Lachnospiraceae (unclassified)		MF01low	Infection_control_1	0.143168	0.0402511	Feces
Lachnospiraceae (unclassified)		MF01lowCLA	Infection_control_1	0.143168	0.0402511	Feces
Lachnospiraceae (unclassified)		MTZCLA	Infection_control_1	0.143168	0.0402511	Feces
Lachnospiraceae (unclassified)		MTZlowCLA	Infection_control_1	0.143168	0.0402511	Feces
Lachnospiraceae (unclassified)		Infection_control_1	Infection_control_2	0.143168	0.0402511	Feces
Lachnospiraceae (unclassified)		Infection_control_2	Infection_control_2	0.143168	0.0402511	Feces
Lachnospiraceae (unclassified)		MetroP3	Infection_control_2	0.143168	0.0402511	Feces
Lachnospiraceae (unclassified)		MF01low	Infection_control_2	0.143168	0.0402511	Feces
Lachnospiraceae (unclassified)		MF01lowCLA	Infection_control_2	0.143168	0.0402511	Feces
Lachnospiraceae (unclassified)		MTZCLA	Infection_control_2	0.143168	0.0402511	Feces
Lachnospiraceae (unclassified)		MTZlowCLA	Infection_control_2	0.143168	0.0402511	Feces
Lachnospiraceae (unclassified)		Infection_control_1	MetroP3	0.143168	0.0402511	Feces
Lachnospiraceae (unclassified)		Infection_control_2	MetroP3	0.143168	0.0402511	Feces
Lachnospiraceae (unclassified)		MetroP3	MetroP3	0.143168	0.0402511	Feces
Lachnospiraceae (unclassified)		MF01low	MetroP3	0.143168	0.0402511	Feces
Lachnospiraceae (unclassified)		MF01lowCLA	MetroP3	0.143168	0.0402511	Feces
Lachnospiraceae (unclassified)		MTZCLA	MetroP3	0.143168	0.0402511	Feces
Lachnospiraceae (unclassified)		MTZlowCLA	MetroP3	0.143168	0.0402511	Feces
Lachnospiraceae (unclassified)		Infection_control_1	MF01low	0.143168	0.0402511	Feces
Lachnospiraceae (unclassified)		Infection_control_2	MF01low	0.143168	0.0402511	Feces
Lachnospiraceae (unclassified)		MetroP3	MF01low	0.143168	0.0402511	Feces
Lachnospiraceae (unclassified)		MF01low	MF01low	0.143168	0.0402511	Feces
Lachnospiraceae (unclassified)		MF01lowCLA	MF01low	0.143168	0.0402511	Feces
Lachnospiraceae (unclassified)		MTZCLA	MF01low	0.143168	0.0402511	Feces
Lachnospiraceae (unclassified)		MTZlowCLA	MF01low	0.143168	0.0402511	Feces
Lachnospiraceae (unclassified)		Infection_control_1	MF01lowCLA	0.143168	0.0402511	Feces
Lachnospiraceae (unclassified)		Infection_control_2	MF01lowCLA	0.143168	0.0402511	Feces
Lachnospiraceae (unclassified)		MetroP3	MF01lowCLA	0.143168	0.0402511	Feces
Lachnospiraceae (unclassified)		MF01low	MF01lowCLA	0.143168	0.0402511	Feces
Lachnospiraceae (unclassified)		MF01lowCLA	MF01lowCLA	0.143168	0.0402511	Feces
Lachnospiraceae (unclassified)		MTZCLA	MF01lowCLA	0.143168	0.0402511	Feces
Lachnospiraceae (unclassified)		MTZlowCLA	MF01lowCLA	0.143168	0.0402511	Feces
Lachnospiraceae (unclassified)		Infection_control_1	MTZCLA	0.143168	0.0402511	Feces
Lachnospiraceae (unclassified)		Infection_control_2	MTZCLA	0.143168	0.0402511	Feces
Lachnospiraceae (unclassified)		MetroP3	MTZCLA	0.143168	0.0402511	Feces
Lachnospiraceae (unclassified)		MF01low	MTZCLA	0.143168	0.0402511	Feces
Lachnospiraceae (unclassified)		MF01lowCLA	MTZCLA	0.143168	0.0402511	Feces
Lachnospiraceae (unclassified)		MTZCLA	MTZCLA	0.143168	0.0402511	Feces
Lachnospiraceae (unclassified)		MTZlowCLA	MTZCLA	0.143168	0.0402511	Feces
Lachnospiraceae (unclassified)		Infection_control_1	control	0.0683614	0.0402511	Feces
Lachnospiraceae (unclassified)		Infection_control_2	control	0.0683614	0.0402511	Feces
Lachnospiraceae (unclassified)		MetroP3	control	0.0683614	0.0402511	Feces
Lachnospiraceae (unclassified)		MF01low	control	0.0683614	0.0402511	Feces
Lachnospiraceae (unclassified)		MF01lowCLA	control	0.0683614	0.0402511	Feces
Lachnospiraceae (unclassified)		MTZCLA	control	0.0683614	0.0402511	Feces
Lachnospiraceae (unclassified)		MTZlowCLA	control	0.0683614	0.0402511	Feces
Lachnospiraceae (unclassified)		Infection_control_1	Infection_control_1	0.0683614	0.0402511	Feces
Lachnospiraceae (unclassified)		Infection_control_2	Infection_control_1	0.0683614	0.0402511	Feces
Lachnospiraceae (unclassified)		MetroP3	Infection_control_1	0.0683614	0.0402511	Feces
Lachnospiraceae (unclassified)		MF01low	Infection_control_1	0.0683614	0.0402511	Feces
Lachnospiraceae (unclassified)		MF01lowCLA	Infection_control_1	0.0683614	0.0402511	Feces
Lachnospiraceae (unclassified)		MTZCLA	Infection_control_1	0.0683614	0.0402511	Feces
Lachnospiraceae (unclassified)		MTZlowCLA	Infection_control_1	0.0683614	0.0402511	Feces
Lachnospiraceae (unclassified)		Infection_control_1	Infection_control_2	0.0683614	0.0402511	Feces
Lachnospiraceae (unclassified)		Infection_control_2	Infection_control_2	0.0683614	0.0402511	Feces
Lachnospiraceae (unclassified)		MetroP3	Infection_control_2	0.0683614	0.0402511	Feces
Lachnospiraceae (unclassified)		MF01low	Infection_control_2	0.0683614	0.0402511	Feces
Lachnospiraceae (unclassified)		MF01lowCLA	Infection_control_2	0.0683614	0.0402511	Feces
Lachnospiraceae (unclassified)		MTZCLA	Infection_control_2	0.0683614	0.0402511	Feces
Lachnospiraceae (unclassified)		MTZlowCLA	Infection_control_2	0.0683614	0.0402511	Feces
Lachnospiraceae (unclassified)		Infection_control_1	MetroP3	0.0683614	0.0402511	Feces
Lachnospiraceae (unclassified)		Infection_control_2	MetroP3	0.0683614	0.0402511	Feces
Lachnospiraceae (unclassified)		MetroP3	MetroP3	0.0683614	0.0402511	Feces
Lachnospiraceae (unclassified)		MF01low	MetroP3	0.0683614	0.0402511	Feces
Lachnospiraceae (unclassified)		MF01lowCLA	MetroP3	0.0683614	0.0402511	Feces
Lachnospiraceae (unclassified)		MTZCLA	MetroP3	0.0683614	0.0402511	Feces
Lachnospiraceae (unclassified)		MTZlowCLA	MetroP3	0.0683614	0.0402511	Feces
Lachnospiraceae (unclassified)		Infection_control_1	MF01low	0.0683614	0.0402511	Feces
Lachnospiraceae (unclassified)		Infection_control_2	MF01low	0.0683614	0.0402511	Feces
Lachnospiraceae (unclassified)		MetroP3	MF01low	0.0683614	0.0402511	Feces
Lachnospiraceae (unclassified)		MF01low	MF01low	0.0683614	0.0402511	Feces
Lachnospiraceae (unclassified)		MF01lowCLA	MF01low	0.0683614	0.0402511	Feces
Lachnospiraceae (unclassified)		MTZCLA	MF01low	0.0683614	0.0402511	Feces
Lachnospiraceae (unclassified)		MTZlowCLA	MF01low	0.0683614	0.0402511	Feces
Lachnospiraceae (unclassified)		Infection_control_1	MF01lowCLA	0.0683614	0.0402511	Feces
Lachnospiraceae (unclassified)		Infection_control_2	MF01lowCLA	0.0683614	0.0402511	Feces
Lachnospiraceae (unclassified)		MetroP3	MF01lowCLA	0.0683614	0.0402511	Feces
Lachnospiraceae (unclassified)		MF01low	MF01lowCLA	0.0683614	0.0402511	Feces
Lachnospiraceae (unclassified)		MF01lowCLA	MF01lowCLA	0.0683614	0.0402511	Feces
Lachnospiraceae (unclassified)		MTZCLA	MF01lowCLA	0.0683614	0.0402511	Feces
Lachnospiraceae (unclassified)		MTZlowCLA	MF01lowCLA	0.0683614	0.0402511	Feces
Lachnospiraceae (unclassified)		Infection_control_1	MTZCLA	0.0683614	0.0402511	Feces
Lachnospiraceae (unclassified)		Infection_control_2	MTZCLA	0.0683614	0.0402511	Feces
Lachnospiraceae (unclassified)		MetroP3	MTZCLA	0.0683614	0.0402511	Feces
Lachnospiraceae (unclassified)		MF01low	MTZCLA	0.0683614	0.0402511	Feces
Lachnospiraceae (unclassified)		MF01lowCLA	MTZCLA	0.0683614	0.0402511	Feces
Lachnospiraceae (unclassified)		MTZCLA	MTZCLA	0.0683614	0.0402511	Feces
Lachnospiraceae (unclassified)		MTZlowCLA	MTZCLA	0.0683614	0.0402511	Feces
Lachnospiraceae (unclassified)		Infection_control_1	control	0.0332414	0.0402511	Feces
Lachnospiraceae (unclassified)		Infection_control_2	control	0.0332414	0.0402511	Feces
Lachnospiraceae (unclassified)		MetroP3	control	0.0332414	0.0402511	Feces
Lachnospiraceae (unclassified)		MF01low	control	0.0332414	0.0402511	Feces
Lachnospiraceae (unclassified)		MF01lowCLA	control	0.0332414	0.0402511	Feces
Lachnospiraceae (unclassified)		MTZCLA	control	0.0332414	0.0402511	Feces
Lachnospiraceae (unclassified)		MTZlowCLA	control	0.0332414	0.0402511	Feces
Lachnospiraceae (unclassified)		Infection_control_1	Infection_control_1	0.0332414	0.0402511	Feces
Lachnospiraceae (unclassified)		Infection_control_2	Infection_control_1	0.0332414	0.0402511	Feces
Lachnospiraceae (unclassified)		MetroP3	Infection_control_1	0.0332414	0.0402511	Feces
Lachnospiraceae (unclassified)		MF01low	Infection_control_1	0.0332414	0.0402511	Feces
Lachnospiraceae (unclassified)		MF01lowCLA	Infection_control_1	0.0332414	0.0402511	Feces
Lachnospiraceae (unclassified)		MTZCLA	Infection_control_1	0.0332414	0.0402511	Feces
Lachnospiraceae (unclassified)		MTZlowCLA	Infection_control_1	0.0332414	0.0402511	Feces
Lachnospiraceae (unclassified)		Infection_control_1	Infection_control_2	0.0332414	0.0402511	Feces
Lachnospiraceae (unclassified)		Infection_control_2	Infection_control_2	0.0332414	0.0402511	Feces
Lachnospiraceae (unclassified)		MetroP3	Infection_control_2	0.0332414	0.0402511	Feces
Lachnospiraceae (unclassified)		MF01low	Infection_control_2	0.0332414	0.0402511	Feces
Lachnospiraceae (unclassified)		MF01lowCLA	Infection_control_2	0.0332414	0.0402511	Feces
Lachnospiraceae (unclassified)		MTZCLA	Infection_control_2	0.0332414	0.0402511	Feces
Lachnospiraceae (unclassified)		MTZlowCLA	Infection_control_2	0.0332414	0.0402511	Feces
Lachnospiraceae (unclassified)		Infection_control_1	MetroP3	0.0332414	0.0402511	Feces
Lachnospiraceae (unclassified)		Infection_control_2	MetroP3	0.0332414	0.0402511	Feces
Lachnospiraceae (unclassified)		MetroP3	MetroP3	0.0332414	0.0402511	Feces
Lachnospiraceae (unclassified)		MF01low	MetroP3	0.0332414	0.0402511	Feces
Lachnospiraceae (unclassified)		MF01lowCLA	MetroP3	0.0332414	0.0402511	Feces
Lachnospiraceae (unclassified)		MTZCLA	MetroP3	0.0332414	0.0402511	Feces
Lachnospiraceae (unclassified)		MTZlowCLA	MetroP3	0.0332414	0.0402511	Feces
Lachnospiraceae (unclassified)		Infection_control_1	MF01low	0.0332414	0.0402511	Feces
Lachnospiraceae (unclassified)		Infection_control_2	MF01low	0.0332414	0.0402511	Feces
Lachnospiraceae (unclassified)		MetroP3	MF01low	0.0332414	0.0402511	Feces
Lachnospiraceae (unclassified)		MF01low	MF01low	0.0332414	0.0402511	Feces
Lachnospiraceae (unclassified)		MF01lowCLA	MF01low	0.0332414	0.0402511	Feces
Lachnospiraceae (unclassified)		MTZCLA	MF01low	0.0332414	0.0402511	Feces
Lachnospiraceae (unclassified)		MTZlowCLA	MF01low	0.0332414	0.0402511	Feces
Lachnospiraceae (unclassified)		Infection_control_1	MF01lowCLA	0.0332414	0.0402511	Feces
Lachnospiraceae (unclassified)		Infection_control_2	MF01lowCLA	0.0332414	0.0402511	Feces
Lachnospiraceae (unclassified)		MetroP3	MF01lowCLA	0.0332414	0.0402511	Feces
Lachnospiraceae (unclassified)		MF01low	MF01lowCLA	0.0332414	0.0402511	Feces
Lachnospiraceae (unclassified)		MF01lowCLA	MF01lowCLA	0.0332414	0.0402511	Feces
Lachnospiraceae (unclassified)		MTZCLA	MF01lowCLA	0.0332414	0.0402511	Feces
Lachnospiraceae (unclassified)		MTZlowCLA	MF01lowCLA	0.0332414	0.0402511	Feces
Lachnospiraceae (unclassified)		Infection_control_1	MTZCLA	0.0332414	0.0402511	Feces
Lachnospiraceae (unclassified)		Infection_control_2	MTZCLA	0.0332414	0.0402511	Feces
Lachnospiraceae (unclassified)		MetroP3	MTZCLA	0.0332414	0.0402511	Feces
Lachnospiraceae (unclassified)		MF01low	MTZCLA	0.0332414	0.0402511	Feces
Lachnospiraceae (unclassified)		MF01lowCLA	MTZCLA	0.0332414	0.0402511	Feces
Lachnospiraceae (unclassified)		MTZCLA	MTZCLA	0.0332414	0.0402511	Feces
Lachnospiraceae (unclassified)		MTZlowCLA	MTZCLA	0.0332414	0.0402511	Feces
Lachnospiraceae (unclassified)		Infection_control_1	control	0.00862524	0.0402511	Feces
Lachnospiraceae (unclassified)		Infection_control_2	control	0.00862524	0.0402511	Feces
Lachnospiraceae (unclassified)		MetroP3	control	0.00862524	0.0402511	Feces
Lachnospiraceae (unclassified)		MF01low	control	0.00862524	0.0402511	Feces
Lachnospiraceae (unclassified)		MF01lowCLA	control	0.00862524	0.0402511	Feces
Lachnospiraceae (unclassified)		MTZCLA	control	0.00862524	0.0402511	Feces
Lachnospiraceae (unclassified)		MTZlowCLA	control	0.00862524	0.0402511	Feces
Lachnospiraceae (unclassified)		Infection_control_1	Infection_control_1	0.00862524	0.0402511	Feces
Lachnospiraceae (unclassified)		Infection_control_2	Infection_control_1	0.00862524	0.0402511	Feces
Lachnospiraceae (unclassified)		MetroP3	Infection_control_1	0.00862524	0.0402511	Feces
Lachnospiraceae (unclassified)		MF01low	Infection_control_1	0.00862524	0.0402511	Feces
Lachnospiraceae (unclassified)		MF01lowCLA	Infection_control_1	0.00862524	0.0402511	Feces
Lachnospiraceae (unclassified)		MTZCLA	Infection_control_1	0.00862524	0.0402511	Feces
Lachnospiraceae (unclassified)		MTZlowCLA	Infection_control_1	0.00862524	0.0402511	Feces
Lachnospiraceae (unclassified)		Infection_control_1	Infection_control_2	0.00862524	0.0402511	Feces
Lachnospiraceae (unclassified)		Infection_control_2	Infection_control_2	0.00862524	0.0402511	Feces
Lachnospiraceae (unclassified)		MetroP3	Infection_control_2	0.00862524	0.0402511	Feces
Lachnospiraceae (unclassified)		MF01low	Infection_control_2	0.00862524	0.0402511	Feces
Lachnospiraceae (unclassified)		MF01lowCLA	Infection_control_2	0.00862524	0.0402511	Feces
Lachnospiraceae (unclassified)		MTZCLA	Infection_control_2	0.00862524	0.0402511	Feces
Lachnospiraceae (unclassified)		MTZlowCLA	Infection_control_2	0.00862524	0.0402511	Feces
Lachnospiraceae (unclassified)		Infection_control_1	MetroP3	0.00862524	0.0402511	Feces
Lachnospiraceae (unclassified)		Infection_control_2	MetroP3	0.00862524	0.0402511	Feces
Lachnospiraceae (unclassified)		MetroP3	MetroP3	0.00862524	0.0402511	Feces
Lachnospiraceae (unclassified)		MF01low	MetroP3	0.00862524	0.0402511	Feces
Lachnospiraceae (unclassified)		MF01lowCLA	MetroP3	0.00862524	0.0402511	Feces
Lachnospiraceae (unclassified)		MTZCLA	MetroP3	0.00862524	0.0402511	Feces
Lachnospiraceae (unclassified)		MTZlowCLA	MetroP3	0.00862524	0.0402511	Feces
Lachnospiraceae (unclassified)		Infection_control_1	MF01low	0.00862524	0.0402511	Feces
Lachnospiraceae (unclassified)		Infection_control_2	MF01low	0.00862524	0.0402511	Feces
Lachnospiraceae (unclassified)		MetroP3	MF01low	0.00862524	0.0402511	Feces
Lachnospiraceae (unclassified)		MF01low	MF01low	0.00862524	0.0402511	Feces
Lachnospiraceae (unclassified)		MF01lowCLA	MF01low	0.00862524	0.0402511	Feces
Lachnospiraceae (unclassified)		MTZCLA	MF01low	0.00862524	0.0402511	Feces
Lachnospiraceae (unclassified)		MTZlowCLA	MF01low	0.00862524	0.0402511	Feces
Lachnospiraceae (unclassified)		Infection_control_1	MF01lowCLA	0.00862524	0.0402511	Feces
Lachnospiraceae (unclassified)		Infection_control_2	MF01lowCLA	0.00862524	0.0402511	Feces
Lachnospiraceae (unclassified)		MetroP3	MF01lowCLA	0.00862524	0.0402511	Feces
Lachnospiraceae (unclassified)		MF01low	MF01lowCLA	0.00862524	0.0402511	Feces
Lachnospiraceae (unclassified)		MF01lowCLA	MF01lowCLA	0.00862524	0.0402511	Feces
Lachnospiraceae (unclassified)		MTZCLA	MF01lowCLA	0.00862524	0.0402511	Feces
Lachnospiraceae (unclassified)		MTZlowCLA	MF01lowCLA	0.00862524	0.0402511	Feces
Lachnospiraceae (unclassified)		Infection_control_1	MTZCLA	0.00862524	0.0402511	Feces
Lachnospiraceae (unclassified)		Infection_control_2	MTZCLA	0.00862524	0.0402511	Feces
Lachnospiraceae (unclassified)		MetroP3	MTZCLA	0.00862524	0.0402511	Feces
Lachnospiraceae (unclassified)		MF01low	MTZCLA	0.00862524	0.0402511	Feces
Lachnospiraceae (unclassified)		MF01lowCLA	MTZCLA	0.00862524	0.0402511	Feces
Lachnospiraceae (unclassified)		MTZCLA	MTZCLA	0.00862524	0.0402511	Feces
Lachnospiraceae (unclassified)		MTZlowCLA	MTZCLA	0.00862524	0.0402511	Feces
Lachnospiraceae (unclassified)		Infection_control_1	control	0.880112	0.0402511	Feces
Lachnospiraceae (unclassified)		Infection_control_2	control	0.880112	0.0402511	Feces
Lachnospiraceae (unclassified)		MetroP3	control	0.880112	0.0402511	Feces
Lachnospiraceae (unclassified)		MF01low	control	0.880112	0.0402511	Feces
Lachnospiraceae (unclassified)		MF01lowCLA	control	0.880112	0.0402511	Feces
Lachnospiraceae (unclassified)		MTZCLA	control	0.880112	0.0402511	Feces
Lachnospiraceae (unclassified)		MTZlowCLA	control	0.880112	0.0402511	Feces
Lachnospiraceae (unclassified)		Infection_control_1	Infection_control_1	0.880112	0.0402511	Feces
Lachnospiraceae (unclassified)		Infection_control_2	Infection_control_1	0.880112	0.0402511	Feces
Lachnospiraceae (unclassified)		MetroP3	Infection_control_1	0.880112	0.0402511	Feces
Lachnospiraceae (unclassified)		MF01low	Infection_control_1	0.880112	0.0402511	Feces
Lachnospiraceae (unclassified)		MF01lowCLA	Infection_control_1	0.880112	0.0402511	Feces
Lachnospiraceae (unclassified)		MTZCLA	Infection_control_1	0.880112	0.0402511	Feces
Lachnospiraceae (unclassified)		MTZlowCLA	Infection_control_1	0.880112	0.0402511	Feces
Lachnospiraceae (unclassified)		Infection_control_1	Infection_control_2	0.880112	0.0402511	Feces
Lachnospiraceae (unclassified)		Infection_control_2	Infection_control_2	0.880112	0.0402511	Feces
Lachnospiraceae (unclassified)		MetroP3	Infection_control_2	0.880112	0.0402511	Feces
Lachnospiraceae (unclassified)		MF01low	Infection_control_2	0.880112	0.0402511	Feces
Lachnospiraceae (unclassified)		MF01lowCLA	Infection_control_2	0.880112	0.0402511	Feces
Lachnospiraceae (unclassified)		MTZCLA	Infection_control_2	0.880112	0.0402511	Feces
Lachnospiraceae (unclassified)		MTZlowCLA	Infection_control_2	0.880112	0.0402511	Feces
Lachnospiraceae (unclassified)		Infection_control_1	MetroP3	0.880112	0.0402511	Feces
Lachnospiraceae (unclassified)		Infection_control_2	MetroP3	0.880112	0.0402511	Feces
Lachnospiraceae (unclassified)		MetroP3	MetroP3	0.880112	0.0402511	Feces
Lachnospiraceae (unclassified)		MF01low	MetroP3	0.880112	0.0402511	Feces
Lachnospiraceae (unclassified)		MF01lowCLA	MetroP3	0.880112	0.0402511	Feces
Lachnospiraceae (unclassified)		MTZCLA	MetroP3	0.880112	0.0402511	Feces
Lachnospiraceae (unclassified)		MTZlowCLA	MetroP3	0.880112	0.0402511	Feces
Lachnospiraceae (unclassified)		Infection_control_1	MF01low	0.880112	0.0402511	Feces
Lachnospiraceae (unclassified)		Infection_control_2	MF01low	0.880112	0.0402511	Feces
Lachnospiraceae (unclassified)		MetroP3	MF01low	0.880112	0.0402511	Feces
Lachnospiraceae (unclassified)		MF01low	MF01low	0.880112	0.0402511	Feces
Lachnospiraceae (unclassified)		MF01lowCLA	MF01low	0.880112	0.0402511	Feces
Lachnospiraceae (unclassified)		MTZCLA	MF01low	0.880112	0.0402511	Feces
Lachnospiraceae (unclassified)		MTZlowCLA	MF01low	0.880112	0.0402511	Feces
Lachnospiraceae (unclassified)		Infection_control_1	MF01lowCLA	0.880112	0.0402511	Feces
Lachnospiraceae (unclassified)		Infection_control_2	MF01lowCLA	0.880112	0.0402511	Feces
Lachnospiraceae (unclassified)		MetroP3	MF01lowCLA	0.880112	0.0402511	Feces
Lachnospiraceae (unclassified)		MF01low	MF01lowCLA	0.880112	0.0402511	Feces
Lachnospiraceae (unclassified)		MF01lowCLA	MF01lowCLA	0.880112	0.0402511	Feces
Lachnospiraceae (unclassified)		MTZCLA	MF01lowCLA	0.880112	0.0402511	Feces
Lachnospiraceae (unclassified)		MTZlowCLA	MF01lowCLA	0.880112	0.0402511	Feces
Lachnospiraceae (unclassified)		Infection_control_1	MTZCLA	0.880112	0.0402511	Feces
Lachnospiraceae (unclassified)		Infection_control_2	MTZCLA	0.880112	0.0402511	Feces
Lachnospiraceae (unclassified)		MetroP3	MTZCLA	0.880112	0.0402511	Feces
Lachnospiraceae (unclassified)		MF01low	MTZCLA	0.880112	0.0402511	Feces
Lachnospiraceae (unclassified)		MF01lowCLA	MTZCLA	0.880112	0.0402511	Feces
Lachnospiraceae (unclassified)		MTZCLA	MTZCLA	0.880112	0.0402511	Feces
Lachnospiraceae (unclassified)		MTZlowCLA	MTZCLA	0.880112	0.0402511	Feces
Lachnospiraceae (unclassified)		Infection_control_1	control	0.133549	0.0402511	Feces
Lachnospiraceae (unclassified)		Infection_control_2	control	0.133549	0.0402511	Feces
Lachnospiraceae (unclassified)		MetroP3	control	0.133549	0.0402511	Feces
Lachnospiraceae (unclassified)		MF01low	control	0.133549	0.0402511	Feces
Lachnospiraceae (unclassified)		MF01lowCLA	control	0.133549	0.0402511	Feces
Lachnospiraceae (unclassified)		MTZCLA	control	0.133549	0.0402511	Feces
Lachnospiraceae (unclassified)		MTZlowCLA	control	0.133549	0.0402511	Feces
Lachnospiraceae (unclassified)		Infection_control_1	Infection_control_1	0.133549	0.0402511	Feces
Lachnospiraceae (unclassified)		Infection_control_2	Infection_control_1	0.133549	0.0402511	Feces
Lachnospiraceae (unclassified)		MetroP3	Infection_control_1	0.133549	0.0402511	Feces
Lachnospiraceae (unclassified)		MF01low	Infection_control_1	0.133549	0.0402511	Feces
Lachnospiraceae (unclassified)		MF01lowCLA	Infection_control_1	0.133549	0.0402511	Feces
Lachnospiraceae (unclassified)		MTZCLA	Infection_control_1	0.133549	0.0402511	Feces
Lachnospiraceae (unclassified)		MTZlowCLA	Infection_control_1	0.133549	0.0402511	Feces
Lachnospiraceae (unclassified)		Infection_control_1	Infection_control_2	0.133549	0.0402511	Feces
Lachnospiraceae (unclassified)		Infection_control_2	Infection_control_2	0.133549	0.0402511	Feces
Lachnospiraceae (unclassified)		MetroP3	Infection_control_2	0.133549	0.0402511	Feces
Lachnospiraceae (unclassified)		MF01low	Infection_control_2	0.133549	0.0402511	Feces
Lachnospiraceae (unclassified)		MF01lowCLA	Infection_control_2	0.133549	0.0402511	Feces
Lachnospiraceae (unclassified)		MTZCLA	Infection_control_2	0.133549	0.0402511	Feces
Lachnospiraceae (unclassified)		MTZlowCLA	Infection_control_2	0.133549	0.0402511	Feces
Lachnospiraceae (unclassified)		Infection_control_1	MetroP3	0.133549	0.0402511	Feces
Lachnospiraceae (unclassified)		Infection_control_2	MetroP3	0.133549	0.0402511	Feces
Lachnospiraceae (unclassified)		MetroP3	MetroP3	0.133549	0.0402511	Feces
Lachnospiraceae (unclassified)		MF01low	MetroP3	0.133549	0.0402511	Feces
Lachnospiraceae (unclassified)		MF01lowCLA	MetroP3	0.133549	0.0402511	Feces
Lachnospiraceae (unclassified)		MTZCLA	MetroP3	0.133549	0.0402511	Feces
Lachnospiraceae (unclassified)		MTZlowCLA	MetroP3	0.133549	0.0402511	Feces
Lachnospiraceae (unclassified)		Infection_control_1	MF01low	0.133549	0.0402511	Feces
Lachnospiraceae (unclassified)		Infection_control_2	MF01low	0.133549	0.0402511	Feces
Lachnospiraceae (unclassified)		MetroP3	MF01low	0.133549	0.0402511	Feces
Lachnospiraceae (unclassified)		MF01low	MF01low	0.133549	0.0402511	Feces
Lachnospiraceae (unclassified)		MF01lowCLA	MF01low	0.133549	0.0402511	Feces
Lachnospiraceae (unclassified)		MTZCLA	MF01low	0.133549	0.0402511	Feces
Lachnospiraceae (unclassified)		MTZlowCLA	MF01low	0.133549	0.0402511	Feces
Lachnospiraceae (unclassified)		Infection_control_1	MF01lowCLA	0.133549	0.0402511	Feces
Lachnospiraceae (unclassified)		Infection_control_2	MF01lowCLA	0.133549	0.0402511	Feces
Lachnospiraceae (unclassified)		MetroP3	MF01lowCLA	0.133549	0.0402511	Feces
Lachnospiraceae (unclassified)		MF01low	MF01lowCLA	0.133549	0.0402511	Feces
Lachnospiraceae (unclassified)		MF01lowCLA	MF01lowCLA	0.133549	0.0402511	Feces
Lachnospiraceae (unclassified)		MTZCLA	MF01lowCLA	0.133549	0.0402511	Feces
Lachnospiraceae (unclassified)		MTZlowCLA	MF01lowCLA	0.133549	0.0402511	Feces
Lachnospiraceae (unclassified)		Infection_control_1	MTZCLA	0.133549	0.0402511	Feces
Lachnospiraceae (unclassified)		Infection_control_2	MTZCLA	0.133549	0.0402511	Feces
Lachnospiraceae (unclassified)		MetroP3	MTZCLA	0.133549	0.0402511	Feces
Lachnospiraceae (unclassified)		MF01low	MTZCLA	0.133549	0.0402511	Feces
Lachnospiraceae (unclassified)		MF01lowCLA	MTZCLA	0.133549	0.0402511	Feces
Lachnospiraceae (unclassified)		MTZCLA	MTZCLA	0.133549	0.0402511	Feces
Lachnospiraceae (unclassified)		MTZlowCLA	MTZCLA	0.133549	0.0402511	Feces
Lachnospiraceae (unclassified)		Infection_control_1	control	0.059498	0.0402511	Feces
Lachnospiraceae (unclassified)		Infection_control_2	control	0.059498	0.0402511	Feces
Lachnospiraceae (unclassified)		MetroP3	control	0.059498	0.0402511	Feces
Lachnospiraceae (unclassified)		MF01low	control	0.059498	0.0402511	Feces
Lachnospiraceae (unclassified)		MF01lowCLA	control	0.059498	0.0402511	Feces
Lachnospiraceae (unclassified)		MTZCLA	control	0.059498	0.0402511	Feces
Lachnospiraceae (unclassified)		MTZlowCLA	control	0.059498	0.0402511	Feces
Lachnospiraceae (unclassified)		Infection_control_1	Infection_control_1	0.059498	0.0402511	Feces
Lachnospiraceae (unclassified)		Infection_control_2	Infection_control_1	0.059498	0.0402511	Feces
Lachnospiraceae (unclassified)		MetroP3	Infection_control_1	0.059498	0.0402511	Feces
Lachnospiraceae (unclassified)		MF01low	Infection_control_1	0.059498	0.0402511	Feces
Lachnospiraceae (unclassified)		MF01lowCLA	Infection_control_1	0.059498	0.0402511	Feces
Lachnospiraceae (unclassified)		MTZCLA	Infection_control_1	0.059498	0.0402511	Feces
Lachnospiraceae (unclassified)		MTZlowCLA	Infection_control_1	0.059498	0.0402511	Feces
Lachnospiraceae (unclassified)		Infection_control_1	Infection_control_2	0.059498	0.0402511	Feces
Lachnospiraceae (unclassified)		Infection_control_2	Infection_control_2	0.059498	0.0402511	Feces
Lachnospiraceae (unclassified)		MetroP3	Infection_control_2	0.059498	0.0402511	Feces
Lachnospiraceae (unclassified)		MF01low	Infection_control_2	0.059498	0.0402511	Feces
Lachnospiraceae (unclassified)		MF01lowCLA	Infection_control_2	0.059498	0.0402511	Feces
Lachnospiraceae (unclassified)		MTZCLA	Infection_control_2	0.059498	0.0402511	Feces
Lachnospiraceae (unclassified)		MTZlowCLA	Infection_control_2	0.059498	0.0402511	Feces
Lachnospiraceae (unclassified)		Infection_control_1	MetroP3	0.059498	0.0402511	Feces
Lachnospiraceae (unclassified)		Infection_control_2	MetroP3	0.059498	0.0402511	Feces
Lachnospiraceae (unclassified)		MetroP3	MetroP3	0.059498	0.0402511	Feces
Lachnospiraceae (unclassified)		MF01low	MetroP3	0.059498	0.0402511	Feces
Lachnospiraceae (unclassified)		MF01lowCLA	MetroP3	0.059498	0.0402511	Feces
Lachnospiraceae (unclassified)		MTZCLA	MetroP3	0.059498	0.0402511	Feces
Lachnospiraceae (unclassified)		MTZlowCLA	MetroP3	0.059498	0.0402511	Feces
Lachnospiraceae (unclassified)		Infection_control_1	MF01low	0.059498	0.0402511	Feces
Lachnospiraceae (unclassified)		Infection_control_2	MF01low	0.059498	0.0402511	Feces
Lachnospiraceae (unclassified)		MetroP3	MF01low	0.059498	0.0402511	Feces
Lachnospiraceae (unclassified)		MF01low	MF01low	0.059498	0.0402511	Feces
Lachnospiraceae (unclassified)		MF01lowCLA	MF01low	0.059498	0.0402511	Feces
Lachnospiraceae (unclassified)		MTZCLA	MF01low	0.059498	0.0402511	Feces
Lachnospiraceae (unclassified)		MTZlowCLA	MF01low	0.059498	0.0402511	Feces
Lachnospiraceae (unclassified)		Infection_control_1	MF01lowCLA	0.059498	0.0402511	Feces
Lachnospiraceae (unclassified)		Infection_control_2	MF01lowCLA	0.059498	0.0402511	Feces
Lachnospiraceae (unclassified)		MetroP3	MF01lowCLA	0.059498	0.0402511	Feces
Lachnospiraceae (unclassified)		MF01low	MF01lowCLA	0.059498	0.0402511	Feces
Lachnospiraceae (unclassified)		MF01lowCLA	MF01lowCLA	0.059498	0.0402511	Feces
Lachnospiraceae (unclassified)		MTZCLA	MF01lowCLA	0.059498	0.0402511	Feces
Lachnospiraceae (unclassified)		MTZlowCLA	MF01lowCLA	0.059498	0.0402511	Feces
Lachnospiraceae (unclassified)		Infection_control_1	MTZCLA	0.059498	0.0402511	Feces
Lachnospiraceae (unclassified)		Infection_control_2	MTZCLA	0.059498	0.0402511	Feces
Lachnospiraceae (unclassified)		MetroP3	MTZCLA	0.059498	0.0402511	Feces
Lachnospiraceae (unclassified)		MF01low	MTZCLA	0.059498	0.0402511	Feces
Lachnospiraceae (unclassified)		MF01lowCLA	MTZCLA	0.059498	0.0402511	Feces
Lachnospiraceae (unclassified)		MTZCLA	MTZCLA	0.059498	0.0402511	Feces
Lachnospiraceae (unclassified)		MTZlowCLA	MTZCLA	0.059498	0.0402511	Feces
Lachnospiraceae (unclassified)		Infection_control_1	control	0.0268002	0.0402511	Feces
Lachnospiraceae (unclassified)		Infection_control_2	control	0.0268002	0.0402511	Feces
Lachnospiraceae (unclassified)		MetroP3	control	0.0268002	0.0402511	Feces
Lachnospiraceae (unclassified)		MF01low	control	0.0268002	0.0402511	Feces
Lachnospiraceae (unclassified)		MF01lowCLA	control	0.0268002	0.0402511	Feces
Lachnospiraceae (unclassified)		MTZCLA	control	0.0268002	0.0402511	Feces
Lachnospiraceae (unclassified)		MTZlowCLA	control	0.0268002	0.0402511	Feces
Lachnospiraceae (unclassified)		Infection_control_1	Infection_control_1	0.0268002	0.0402511	Feces
Lachnospiraceae (unclassified)		Infection_control_2	Infection_control_1	0.0268002	0.0402511	Feces
Lachnospiraceae (unclassified)		MetroP3	Infection_control_1	0.0268002	0.0402511	Feces
Lachnospiraceae (unclassified)		MF01low	Infection_control_1	0.0268002	0.0402511	Feces
Lachnospiraceae (unclassified)		MF01lowCLA	Infection_control_1	0.0268002	0.0402511	Feces
Lachnospiraceae (unclassified)		MTZCLA	Infection_control_1	0.0268002	0.0402511	Feces
Lachnospiraceae (unclassified)		MTZlowCLA	Infection_control_1	0.0268002	0.0402511	Feces
Lachnospiraceae (unclassified)		Infection_control_1	Infection_control_2	0.0268002	0.0402511	Feces
Lachnospiraceae (unclassified)		Infection_control_2	Infection_control_2	0.0268002	0.0402511	Feces
Lachnospiraceae (unclassified)		MetroP3	Infection_control_2	0.0268002	0.0402511	Feces
Lachnospiraceae (unclassified)		MF01low	Infection_control_2	0.0268002	0.0402511	Feces
Lachnospiraceae (unclassified)		MF01lowCLA	Infection_control_2	0.0268002	0.0402511	Feces
Lachnospiraceae (unclassified)		MTZCLA	Infection_control_2	0.0268002	0.0402511	Feces
Lachnospiraceae (unclassified)		MTZlowCLA	Infection_control_2	0.0268002	0.0402511	Feces
Lachnospiraceae (unclassified)		Infection_control_1	MetroP3	0.0268002	0.0402511	Feces
Lachnospiraceae (unclassified)		Infection_control_2	MetroP3	0.0268002	0.0402511	Feces
Lachnospiraceae (unclassified)		MetroP3	MetroP3	0.0268002	0.0402511	Feces
Lachnospiraceae (unclassified)		MF01low	MetroP3	0.0268002	0.0402511	Feces
Lachnospiraceae (unclassified)		MF01lowCLA	MetroP3	0.0268002	0.0402511	Feces
Lachnospiraceae (unclassified)		MTZCLA	MetroP3	0.0268002	0.0402511	Feces
Lachnospiraceae (unclassified)		MTZlowCLA	MetroP3	0.0268002	0.0402511	Feces
Lachnospiraceae (unclassified)		Infection_control_1	MF01low	0.0268002	0.0402511	Feces
Lachnospiraceae (unclassified)		Infection_control_2	MF01low	0.0268002	0.0402511	Feces
Lachnospiraceae (unclassified)		MetroP3	MF01low	0.0268002	0.0402511	Feces
Lachnospiraceae (unclassified)		MF01low	MF01low	0.0268002	0.0402511	Feces
Lachnospiraceae (unclassified)		MF01lowCLA	MF01low	0.0268002	0.0402511	Feces
Lachnospiraceae (unclassified)		MTZCLA	MF01low	0.0268002	0.0402511	Feces
Lachnospiraceae (unclassified)		MTZlowCLA	MF01low	0.0268002	0.0402511	Feces
Lachnospiraceae (unclassified)		Infection_control_1	MF01lowCLA	0.0268002	0.0402511	Feces
Lachnospiraceae (unclassified)		Infection_control_2	MF01lowCLA	0.0268002	0.0402511	Feces
Lachnospiraceae (unclassified)		MetroP3	MF01lowCLA	0.0268002	0.0402511	Feces
Lachnospiraceae (unclassified)		MF01low	MF01lowCLA	0.0268002	0.0402511	Feces
Lachnospiraceae (unclassified)		MF01lowCLA	MF01lowCLA	0.0268002	0.0402511	Feces
Lachnospiraceae (unclassified)		MTZCLA	MF01lowCLA	0.0268002	0.0402511	Feces
Lachnospiraceae (unclassified)		MTZlowCLA	MF01lowCLA	0.0268002	0.0402511	Feces
Lachnospiraceae (unclassified)		Infection_control_1	MTZCLA	0.0268002	0.0402511	Feces
Lachnospiraceae (unclassified)		Infection_control_2	MTZCLA	0.0268002	0.0402511	Feces
Lachnospiraceae (unclassified)		MetroP3	MTZCLA	0.0268002	0.0402511	Feces
Lachnospiraceae (unclassified)		MF01low	MTZCLA	0.0268002	0.0402511	Feces
Lachnospiraceae (unclassified)		MF01lowCLA	MTZCLA	0.0268002	0.0402511	Feces
Lachnospiraceae (unclassified)		MTZCLA	MTZCLA	0.0268002	0.0402511	Feces
Lachnospiraceae (unclassified)		MTZlowCLA	MTZCLA	0.0268002	0.0402511	Feces
Lachnospiraceae (unclassified)		Infection_control_1	control	0.0284207	0.0402511	Feces
Lachnospiraceae (unclassified)		Infection_control_2	control	0.0284207	0.0402511	Feces
Lachnospiraceae (unclassified)		MetroP3	control	0.0284207	0.0402511	Feces
Lachnospiraceae (unclassified)		MF01low	control	0.0284207	0.0402511	Feces
Lachnospiraceae (unclassified)		MF01lowCLA	control	0.0284207	0.0402511	Feces
Lachnospiraceae (unclassified)		MTZCLA	control	0.0284207	0.0402511	Feces
Lachnospiraceae (unclassified)		MTZlowCLA	control	0.0284207	0.0402511	Feces
Lachnospiraceae (unclassified)		Infection_control_1	Infection_control_1	0.0284207	0.0402511	Feces
Lachnospiraceae (unclassified)		Infection_control_2	Infection_control_1	0.0284207	0.0402511	Feces
Lachnospiraceae (unclassified)		MetroP3	Infection_control_1	0.0284207	0.0402511	Feces
Lachnospiraceae (unclassified)		MF01low	Infection_control_1	0.0284207	0.0402511	Feces
Lachnospiraceae (unclassified)		MF01lowCLA	Infection_control_1	0.0284207	0.0402511	Feces
Lachnospiraceae (unclassified)		MTZCLA	Infection_control_1	0.0284207	0.0402511	Feces
Lachnospiraceae (unclassified)		MTZlowCLA	Infection_control_1	0.0284207	0.0402511	Feces
Lachnospiraceae (unclassified)		Infection_control_1	Infection_control_2	0.0284207	0.0402511	Feces
Lachnospiraceae (unclassified)		Infection_control_2	Infection_control_2	0.0284207	0.0402511	Feces
Lachnospiraceae (unclassified)		MetroP3	Infection_control_2	0.0284207	0.0402511	Feces
Lachnospiraceae (unclassified)		MF01low	Infection_control_2	0.0284207	0.0402511	Feces
Lachnospiraceae (unclassified)		MF01lowCLA	Infection_control_2	0.0284207	0.0402511	Feces
Lachnospiraceae (unclassified)		MTZCLA	Infection_control_2	0.0284207	0.0402511	Feces
Lachnospiraceae (unclassified)		MTZlowCLA	Infection_control_2	0.0284207	0.0402511	Feces
Lachnospiraceae (unclassified)		Infection_control_1	MetroP3	0.0284207	0.0402511	Feces
Lachnospiraceae (unclassified)		Infection_control_2	MetroP3	0.0284207	0.0402511	Feces
Lachnospiraceae (unclassified)		MetroP3	MetroP3	0.0284207	0.0402511	Feces
Lachnospiraceae (unclassified)		MF01low	MetroP3	0.0284207	0.0402511	Feces
Lachnospiraceae (unclassified)		MF01lowCLA	MetroP3	0.0284207	0.0402511	Feces
Lachnospiraceae (unclassified)		MTZCLA	MetroP3	0.0284207	0.0402511	Feces
Lachnospiraceae (unclassified)		MTZlowCLA	MetroP3	0.0284207	0.0402511	Feces
Lachnospiraceae (unclassified)		Infection_control_1	MF01low	0.0284207	0.0402511	Feces
Lachnospiraceae (unclassified)		Infection_control_2	MF01low	0.0284207	0.0402511	Feces
Lachnospiraceae (unclassified)		MetroP3	MF01low	0.0284207	0.0402511	Feces
Lachnospiraceae (unclassified)		MF01low	MF01low	0.0284207	0.0402511	Feces
Lachnospiraceae (unclassified)		MF01lowCLA	MF01low	0.0284207	0.0402511	Feces
Lachnospiraceae (unclassified)		MTZCLA	MF01low	0.0284207	0.0402511	Feces
Lachnospiraceae (unclassified)		MTZlowCLA	MF01low	0.0284207	0.0402511	Feces
Lachnospiraceae (unclassified)		Infection_control_1	MF01lowCLA	0.0284207	0.0402511	Feces
Lachnospiraceae (unclassified)		Infection_control_2	MF01lowCLA	0.0284207	0.0402511	Feces
Lachnospiraceae (unclassified)		MetroP3	MF01lowCLA	0.0284207	0.0402511	Feces
Lachnospiraceae (unclassified)		MF01low	MF01lowCLA	0.0284207	0.0402511	Feces
Lachnospiraceae (unclassified)		MF01lowCLA	MF01lowCLA	0.0284207	0.0402511	Feces
Lachnospiraceae (unclassified)		MTZCLA	MF01lowCLA	0.0284207	0.0402511	Feces
Lachnospiraceae (unclassified)		MTZlowCLA	MF01lowCLA	0.0284207	0.0402511	Feces
Lachnospiraceae (unclassified)		Infection_control_1	MTZCLA	0.0284207	0.0402511	Feces
Lachnospiraceae (unclassified)		Infection_control_2	MTZCLA	0.0284207	0.0402511	Feces
Lachnospiraceae (unclassified)		MetroP3	MTZCLA	0.0284207	0.0402511	Feces
Lachnospiraceae (unclassified)		MF01low	MTZCLA	0.0284207	0.0402511	Feces
Lachnospiraceae (unclassified)		MF01lowCLA	MTZCLA	0.0284207	0.0402511	Feces
Lachnospiraceae (unclassified)		MTZCLA	MTZCLA	0.0284207	0.0402511	Feces
Lachnospiraceae (unclassified)		MTZlowCLA	MTZCLA	0.0284207	0.0402511	Feces
Lachnospiraceae (unclassified)		Infection_control_1	control	0.00143261	0.0402511	Feces
Lachnospiraceae (unclassified)		Infection_control_2	control	0.00143261	0.0402511	Feces
Lachnospiraceae (unclassified)		MetroP3	control	0.00143261	0.0402511	Feces
Lachnospiraceae (unclassified)		MF01low	control	0.00143261	0.0402511	Feces
Lachnospiraceae (unclassified)		MF01lowCLA	control	0.00143261	0.0402511	Feces
Lachnospiraceae (unclassified)		MTZCLA	control	0.00143261	0.0402511	Feces
Lachnospiraceae (unclassified)		MTZlowCLA	control	0.00143261	0.0402511	Feces
Lachnospiraceae (unclassified)		Infection_control_1	Infection_control_1	0.00143261	0.0402511	Feces
Lachnospiraceae (unclassified)		Infection_control_2	Infection_control_1	0.00143261	0.0402511	Feces
Lachnospiraceae (unclassified)		MetroP3	Infection_control_1	0.00143261	0.0402511	Feces
Lachnospiraceae (unclassified)		MF01low	Infection_control_1	0.00143261	0.0402511	Feces
Lachnospiraceae (unclassified)		MF01lowCLA	Infection_control_1	0.00143261	0.0402511	Feces
Lachnospiraceae (unclassified)		MTZCLA	Infection_control_1	0.00143261	0.0402511	Feces
Lachnospiraceae (unclassified)		MTZlowCLA	Infection_control_1	0.00143261	0.0402511	Feces
Lachnospiraceae (unclassified)		Infection_control_1	Infection_control_2	0.00143261	0.0402511	Feces
Lachnospiraceae (unclassified)		Infection_control_2	Infection_control_2	0.00143261	0.0402511	Feces
Lachnospiraceae (unclassified)		MetroP3	Infection_control_2	0.00143261	0.0402511	Feces
Lachnospiraceae (unclassified)		MF01low	Infection_control_2	0.00143261	0.0402511	Feces
Lachnospiraceae (unclassified)		MF01lowCLA	Infection_control_2	0.00143261	0.0402511	Feces
Lachnospiraceae (unclassified)		MTZCLA	Infection_control_2	0.00143261	0.0402511	Feces
Lachnospiraceae (unclassified)		MTZlowCLA	Infection_control_2	0.00143261	0.0402511	Feces
Lachnospiraceae (unclassified)		Infection_control_1	MetroP3	0.00143261	0.0402511	Feces
Lachnospiraceae (unclassified)		Infection_control_2	MetroP3	0.00143261	0.0402511	Feces
Lachnospiraceae (unclassified)		MetroP3	MetroP3	0.00143261	0.0402511	Feces
Lachnospiraceae (unclassified)		MF01low	MetroP3	0.00143261	0.0402511	Feces
Lachnospiraceae (unclassified)		MF01lowCLA	MetroP3	0.00143261	0.0402511	Feces
Lachnospiraceae (unclassified)		MTZCLA	MetroP3	0.00143261	0.0402511	Feces
Lachnospiraceae (unclassified)		MTZlowCLA	MetroP3	0.00143261	0.0402511	Feces
Lachnospiraceae (unclassified)		Infection_control_1	MF01low	0.00143261	0.0402511	Feces
Lachnospiraceae (unclassified)		Infection_control_2	MF01low	0.00143261	0.0402511	Feces
Lachnospiraceae (unclassified)		MetroP3	MF01low	0.00143261	0.0402511	Feces
Lachnospiraceae (unclassified)		MF01low	MF01low	0.00143261	0.0402511	Feces
Lachnospiraceae (unclassified)		MF01lowCLA	MF01low	0.00143261	0.0402511	Feces
Lachnospiraceae (unclassified)		MTZCLA	MF01low	0.00143261	0.0402511	Feces
Lachnospiraceae (unclassified)		MTZlowCLA	MF01low	0.00143261	0.0402511	Feces
Lachnospiraceae (unclassified)		Infection_control_1	MF01lowCLA	0.00143261	0.0402511	Feces
Lachnospiraceae (unclassified)		Infection_control_2	MF01lowCLA	0.00143261	0.0402511	Feces
Lachnospiraceae (unclassified)		MetroP3	MF01lowCLA	0.00143261	0.0402511	Feces
Lachnospiraceae (unclassified)		MF01low	MF01lowCLA	0.00143261	0.0402511	Feces
Lachnospiraceae (unclassified)		MF01lowCLA	MF01lowCLA	0.00143261	0.0402511	Feces
Lachnospiraceae (unclassified)		MTZCLA	MF01lowCLA	0.00143261	0.0402511	Feces
Lachnospiraceae (unclassified)		MTZlowCLA	MF01lowCLA	0.00143261	0.0402511	Feces
Lachnospiraceae (unclassified)		Infection_control_1	MTZCLA	0.00143261	0.0402511	Feces
Lachnospiraceae (unclassified)		Infection_control_2	MTZCLA	0.00143261	0.0402511	Feces
Lachnospiraceae (unclassified)		MetroP3	MTZCLA	0.00143261	0.0402511	Feces
Lachnospiraceae (unclassified)		MF01low	MTZCLA	0.00143261	0.0402511	Feces
Lachnospiraceae (unclassified)		MF01lowCLA	MTZCLA	0.00143261	0.0402511	Feces
Lachnospiraceae (unclassified)		MTZCLA	MTZCLA	0.00143261	0.0402511	Feces
Lachnospiraceae (unclassified)		MTZlowCLA	MTZCLA	0.00143261	0.0402511	Feces
Lachnospiraceae (unclassified)		Infection_control_1	control	0.00143261	0.0402511	Feces
Lachnospiraceae (unclassified)		Infection_control_2	control	0.00143261	0.0402511	Feces
Lachnospiraceae (unclassified)		MetroP3	control	0.00143261	0.0402511	Feces
Lachnospiraceae (unclassified)		MF01low	control	0.00143261	0.0402511	Feces
Lachnospiraceae (unclassified)		MF01lowCLA	control	0.00143261	0.0402511	Feces
Lachnospiraceae (unclassified)		MTZCLA	control	0.00143261	0.0402511	Feces
Lachnospiraceae (unclassified)		MTZlowCLA	control	0.00143261	0.0402511	Feces
Lachnospiraceae (unclassified)		Infection_control_1	Infection_control_1	0.00143261	0.0402511	Feces
Lachnospiraceae (unclassified)		Infection_control_2	Infection_control_1	0.00143261	0.0402511	Feces
Lachnospiraceae (unclassified)		MetroP3	Infection_control_1	0.00143261	0.0402511	Feces
Lachnospiraceae (unclassified)		MF01low	Infection_control_1	0.00143261	0.0402511	Feces
Lachnospiraceae (unclassified)		MF01lowCLA	Infection_control_1	0.00143261	0.0402511	Feces
Lachnospiraceae (unclassified)		MTZCLA	Infection_control_1	0.00143261	0.0402511	Feces
Lachnospiraceae (unclassified)		MTZlowCLA	Infection_control_1	0.00143261	0.0402511	Feces
Lachnospiraceae (unclassified)		Infection_control_1	Infection_control_2	0.00143261	0.0402511	Feces
Lachnospiraceae (unclassified)		Infection_control_2	Infection_control_2	0.00143261	0.0402511	Feces
Lachnospiraceae (unclassified)		MetroP3	Infection_control_2	0.00143261	0.0402511	Feces
Lachnospiraceae (unclassified)		MF01low	Infection_control_2	0.00143261	0.0402511	Feces
Lachnospiraceae (unclassified)		MF01lowCLA	Infection_control_2	0.00143261	0.0402511	Feces
Lachnospiraceae (unclassified)		MTZCLA	Infection_control_2	0.00143261	0.0402511	Feces
Lachnospiraceae (unclassified)		MTZlowCLA	Infection_control_2	0.00143261	0.0402511	Feces
Lachnospiraceae (unclassified)		Infection_control_1	MetroP3	0.00143261	0.0402511	Feces
Lachnospiraceae (unclassified)		Infection_control_2	MetroP3	0.00143261	0.0402511	Feces
Lachnospiraceae (unclassified)		MetroP3	MetroP3	0.00143261	0.0402511	Feces
Lachnospiraceae (unclassified)		MF01low	MetroP3	0.00143261	0.0402511	Feces
Lachnospiraceae (unclassified)		MF01lowCLA	MetroP3	0.00143261	0.0402511	Feces
Lachnospiraceae (unclassified)		MTZCLA	MetroP3	0.00143261	0.0402511	Feces
Lachnospiraceae (unclassified)		MTZlowCLA	MetroP3	0.00143261	0.0402511	Feces
Lachnospiraceae (unclassified)		Infection_control_1	MF01low	0.00143261	0.0402511	Feces
Lachnospiraceae (unclassified)		Infection_control_2	MF01low	0.00143261	0.0402511	Feces
Lachnospiraceae (unclassified)		MetroP3	MF01low	0.00143261	0.0402511	Feces
Lachnospiraceae (unclassified)		MF01low	MF01low	0.00143261	0.0402511	Feces
Lachnospiraceae (unclassified)		MF01lowCLA	MF01low	0.00143261	0.0402511	Feces
Lachnospiraceae (unclassified)		MTZCLA	MF01low	0.00143261	0.0402511	Feces
Lachnospiraceae (unclassified)		MTZlowCLA	MF01low	0.00143261	0.0402511	Feces
Lachnospiraceae (unclassified)		Infection_control_1	MF01lowCLA	0.00143261	0.0402511	Feces
Lachnospiraceae (unclassified)		Infection_control_2	MF01lowCLA	0.00143261	0.0402511	Feces
Lachnospiraceae (unclassified)		MetroP3	MF01lowCLA	0.00143261	0.0402511	Feces
Lachnospiraceae (unclassified)		MF01low	MF01lowCLA	0.00143261	0.0402511	Feces
Lachnospiraceae (unclassified)		MF01lowCLA	MF01lowCLA	0.00143261	0.0402511	Feces
Lachnospiraceae (unclassified)		MTZCLA	MF01lowCLA	0.00143261	0.0402511	Feces
Lachnospiraceae (unclassified)		MTZlowCLA	MF01lowCLA	0.00143261	0.0402511	Feces
Lachnospiraceae (unclassified)		Infection_control_1	MTZCLA	0.00143261	0.0402511	Feces
Lachnospiraceae (unclassified)		Infection_control_2	MTZCLA	0.00143261	0.0402511	Feces
Lachnospiraceae (unclassified)		MetroP3	MTZCLA	0.00143261	0.0402511	Feces
Lachnospiraceae (unclassified)		MF01low	MTZCLA	0.00143261	0.0402511	Feces
Lachnospiraceae (unclassified)		MF01lowCLA	MTZCLA	0.00143261	0.0402511	Feces
Lachnospiraceae (unclassified)		MTZCLA	MTZCLA	0.00143261	0.0402511	Feces
Lachnospiraceae (unclassified)		MTZlowCLA	MTZCLA	0.00143261	0.0402511	Feces
Lachnospiraceae (unclassified)		Infection_control_1	control	0.932301	0.0402511	Feces
Lachnospiraceae (unclassified)		Infection_control_2	control	0.932301	0.0402511	Feces
Lachnospiraceae (unclassified)		MetroP3	control	0.932301	0.0402511	Feces
Lachnospiraceae (unclassified)		MF01low	control	0.932301	0.0402511	Feces
Lachnospiraceae (unclassified)		MF01lowCLA	control	0.932301	0.0402511	Feces
Lachnospiraceae (unclassified)		MTZCLA	control	0.932301	0.0402511	Feces
Lachnospiraceae (unclassified)		MTZlowCLA	control	0.932301	0.0402511	Feces
Lachnospiraceae (unclassified)		Infection_control_1	Infection_control_1	0.932301	0.0402511	Feces
Lachnospiraceae (unclassified)		Infection_control_2	Infection_control_1	0.932301	0.0402511	Feces
Lachnospiraceae (unclassified)		MetroP3	Infection_control_1	0.932301	0.0402511	Feces
Lachnospiraceae (unclassified)		MF01low	Infection_control_1	0.932301	0.0402511	Feces
Lachnospiraceae (unclassified)		MF01lowCLA	Infection_control_1	0.932301	0.0402511	Feces
Lachnospiraceae (unclassified)		MTZCLA	Infection_control_1	0.932301	0.0402511	Feces
Lachnospiraceae (unclassified)		MTZlowCLA	Infection_control_1	0.932301	0.0402511	Feces
Lachnospiraceae (unclassified)		Infection_control_1	Infection_control_2	0.932301	0.0402511	Feces
Lachnospiraceae (unclassified)		Infection_control_2	Infection_control_2	0.932301	0.0402511	Feces
Lachnospiraceae (unclassified)		MetroP3	Infection_control_2	0.932301	0.0402511	Feces
Lachnospiraceae (unclassified)		MF01low	Infection_control_2	0.932301	0.0402511	Feces
Lachnospiraceae (unclassified)		MF01lowCLA	Infection_control_2	0.932301	0.0402511	Feces
Lachnospiraceae (unclassified)		MTZCLA	Infection_control_2	0.932301	0.0402511	Feces
Lachnospiraceae (unclassified)		MTZlowCLA	Infection_control_2	0.932301	0.0402511	Feces
Lachnospiraceae (unclassified)		Infection_control_1	MetroP3	0.932301	0.0402511	Feces
Lachnospiraceae (unclassified)		Infection_control_2	MetroP3	0.932301	0.0402511	Feces
Lachnospiraceae (unclassified)		MetroP3	MetroP3	0.932301	0.0402511	Feces
Lachnospiraceae (unclassified)		MF01low	MetroP3	0.932301	0.0402511	Feces
Lachnospiraceae (unclassified)		MF01lowCLA	MetroP3	0.932301	0.0402511	Feces
Lachnospiraceae (unclassified)		MTZCLA	MetroP3	0.932301	0.0402511	Feces
Lachnospiraceae (unclassified)		MTZlowCLA	MetroP3	0.932301	0.0402511	Feces
Lachnospiraceae (unclassified)		Infection_control_1	MF01low	0.932301	0.0402511	Feces
Lachnospiraceae (unclassified)		Infection_control_2	MF01low	0.932301	0.0402511	Feces
Lachnospiraceae (unclassified)		MetroP3	MF01low	0.932301	0.0402511	Feces
Lachnospiraceae (unclassified)		MF01low	MF01low	0.932301	0.0402511	Feces
Lachnospiraceae (unclassified)		MF01lowCLA	MF01low	0.932301	0.0402511	Feces
Lachnospiraceae (unclassified)		MTZCLA	MF01low	0.932301	0.0402511	Feces
Lachnospiraceae (unclassified)		MTZlowCLA	MF01low	0.932301	0.0402511	Feces
Lachnospiraceae (unclassified)		Infection_control_1	MF01lowCLA	0.932301	0.0402511	Feces
Lachnospiraceae (unclassified)		Infection_control_2	MF01lowCLA	0.932301	0.0402511	Feces
Lachnospiraceae (unclassified)		MetroP3	MF01lowCLA	0.932301	0.0402511	Feces
Lachnospiraceae (unclassified)		MF01low	MF01lowCLA	0.932301	0.0402511	Feces
Lachnospiraceae (unclassified)		MF01lowCLA	MF01lowCLA	0.932301	0.0402511	Feces
Lachnospiraceae (unclassified)		MTZCLA	MF01lowCLA	0.932301	0.0402511	Feces
Lachnospiraceae (unclassified)		MTZlowCLA	MF01lowCLA	0.932301	0.0402511	Feces
Lachnospiraceae (unclassified)		Infection_control_1	MTZCLA	0.932301	0.0402511	Feces
Lachnospiraceae (unclassified)		Infection_control_2	MTZCLA	0.932301	0.0402511	Feces
Lachnospiraceae (unclassified)		MetroP3	MTZCLA	0.932301	0.0402511	Feces
Lachnospiraceae (unclassified)		MF01low	MTZCLA	0.932301	0.0402511	Feces
Lachnospiraceae (unclassified)		MF01lowCLA	MTZCLA	0.932301	0.0402511	Feces
Lachnospiraceae (unclassified)		MTZCLA	MTZCLA	0.932301	0.0402511	Feces
Lachnospiraceae (unclassified)		MTZlowCLA	MTZCLA	0.932301	0.0402511	Feces
Lachnospiraceae (unclassified)		Infection_control_1	control	0.10053	0.0402511	Feces
Lachnospiraceae (unclassified)		Infection_control_2	control	0.10053	0.0402511	Feces
Lachnospiraceae (unclassified)		MetroP3	control	0.10053	0.0402511	Feces
Lachnospiraceae (unclassified)		MF01low	control	0.10053	0.0402511	Feces
Lachnospiraceae (unclassified)		MF01lowCLA	control	0.10053	0.0402511	Feces
Lachnospiraceae (unclassified)		MTZCLA	control	0.10053	0.0402511	Feces
Lachnospiraceae (unclassified)		MTZlowCLA	control	0.10053	0.0402511	Feces
Lachnospiraceae (unclassified)		Infection_control_1	Infection_control_1	0.10053	0.0402511	Feces
Lachnospiraceae (unclassified)		Infection_control_2	Infection_control_1	0.10053	0.0402511	Feces
Lachnospiraceae (unclassified)		MetroP3	Infection_control_1	0.10053	0.0402511	Feces
Lachnospiraceae (unclassified)		MF01low	Infection_control_1	0.10053	0.0402511	Feces
Lachnospiraceae (unclassified)		MF01lowCLA	Infection_control_1	0.10053	0.0402511	Feces
Lachnospiraceae (unclassified)		MTZCLA	Infection_control_1	0.10053	0.0402511	Feces
Lachnospiraceae (unclassified)		MTZlowCLA	Infection_control_1	0.10053	0.0402511	Feces
Lachnospiraceae (unclassified)		Infection_control_1	Infection_control_2	0.10053	0.0402511	Feces
Lachnospiraceae (unclassified)		Infection_control_2	Infection_control_2	0.10053	0.0402511	Feces
Lachnospiraceae (unclassified)		MetroP3	Infection_control_2	0.10053	0.0402511	Feces
Lachnospiraceae (unclassified)		MF01low	Infection_control_2	0.10053	0.0402511	Feces
Lachnospiraceae (unclassified)		MF01lowCLA	Infection_control_2	0.10053	0.0402511	Feces
Lachnospiraceae (unclassified)		MTZCLA	Infection_control_2	0.10053	0.0402511	Feces
Lachnospiraceae (unclassified)		MTZlowCLA	Infection_control_2	0.10053	0.0402511	Feces
Lachnospiraceae (unclassified)		Infection_control_1	MetroP3	0.10053	0.0402511	Feces
Lachnospiraceae (unclassified)		Infection_control_2	MetroP3	0.10053	0.0402511	Feces
Lachnospiraceae (unclassified)		MetroP3	MetroP3	0.10053	0.0402511	Feces
Lachnospiraceae (unclassified)		MF01low	MetroP3	0.10053	0.0402511	Feces
Lachnospiraceae (unclassified)		MF01lowCLA	MetroP3	0.10053	0.0402511	Feces
Lachnospiraceae (unclassified)		MTZCLA	MetroP3	0.10053	0.0402511	Feces
Lachnospiraceae (unclassified)		MTZlowCLA	MetroP3	0.10053	0.0402511	Feces
Lachnospiraceae (unclassified)		Infection_control_1	MF01low	0.10053	0.0402511	Feces
Lachnospiraceae (unclassified)		Infection_control_2	MF01low	0.10053	0.0402511	Feces
Lachnospiraceae (unclassified)		MetroP3	MF01low	0.10053	0.0402511	Feces
Lachnospiraceae (unclassified)		MF01low	MF01low	0.10053	0.0402511	Feces
Lachnospiraceae (unclassified)		MF01lowCLA	MF01low	0.10053	0.0402511	Feces
Lachnospiraceae (unclassified)		MTZCLA	MF01low	0.10053	0.0402511	Feces
Lachnospiraceae (unclassified)		MTZlowCLA	MF01low	0.10053	0.0402511	Feces
Lachnospiraceae (unclassified)		Infection_control_1	MF01lowCLA	0.10053	0.0402511	Feces
Lachnospiraceae (unclassified)		Infection_control_2	MF01lowCLA	0.10053	0.0402511	Feces
Lachnospiraceae (unclassified)		MetroP3	MF01lowCLA	0.10053	0.0402511	Feces
Lachnospiraceae (unclassified)		MF01low	MF01lowCLA	0.10053	0.0402511	Feces
Lachnospiraceae (unclassified)		MF01lowCLA	MF01lowCLA	0.10053	0.0402511	Feces
Lachnospiraceae (unclassified)		MTZCLA	MF01lowCLA	0.10053	0.0402511	Feces
Lachnospiraceae (unclassified)		MTZlowCLA	MF01lowCLA	0.10053	0.0402511	Feces
Lachnospiraceae (unclassified)		Infection_control_1	MTZCLA	0.10053	0.0402511	Feces
Lachnospiraceae (unclassified)		Infection_control_2	MTZCLA	0.10053	0.0402511	Feces
Lachnospiraceae (unclassified)		MetroP3	MTZCLA	0.10053	0.0402511	Feces
Lachnospiraceae (unclassified)		MF01low	MTZCLA	0.10053	0.0402511	Feces
Lachnospiraceae (unclassified)		MF01lowCLA	MTZCLA	0.10053	0.0402511	Feces
Lachnospiraceae (unclassified)		MTZCLA	MTZCLA	0.10053	0.0402511	Feces
Lachnospiraceae (unclassified)		MTZlowCLA	MTZCLA	0.10053	0.0402511	Feces
Lachnospiraceae (unclassified)		Infection_control_1	control	0.0780243	0.0402511	Feces
Lachnospiraceae (unclassified)		Infection_control_2	control	0.0780243	0.0402511	Feces
Lachnospiraceae (unclassified)		MetroP3	control	0.0780243	0.0402511	Feces
Lachnospiraceae (unclassified)		MF01low	control	0.0780243	0.0402511	Feces
Lachnospiraceae (unclassified)		MF01lowCLA	control	0.0780243	0.0402511	Feces
Lachnospiraceae (unclassified)		MTZCLA	control	0.0780243	0.0402511	Feces
Lachnospiraceae (unclassified)		MTZlowCLA	control	0.0780243	0.0402511	Feces
Lachnospiraceae (unclassified)		Infection_control_1	Infection_control_1	0.0780243	0.0402511	Feces
Lachnospiraceae (unclassified)		Infection_control_2	Infection_control_1	0.0780243	0.0402511	Feces
Lachnospiraceae (unclassified)		MetroP3	Infection_control_1	0.0780243	0.0402511	Feces
Lachnospiraceae (unclassified)		MF01low	Infection_control_1	0.0780243	0.0402511	Feces
Lachnospiraceae (unclassified)		MF01lowCLA	Infection_control_1	0.0780243	0.0402511	Feces
Lachnospiraceae (unclassified)		MTZCLA	Infection_control_1	0.0780243	0.0402511	Feces
Lachnospiraceae (unclassified)		MTZlowCLA	Infection_control_1	0.0780243	0.0402511	Feces
Lachnospiraceae (unclassified)		Infection_control_1	Infection_control_2	0.0780243	0.0402511	Feces
Lachnospiraceae (unclassified)		Infection_control_2	Infection_control_2	0.0780243	0.0402511	Feces
Lachnospiraceae (unclassified)		MetroP3	Infection_control_2	0.0780243	0.0402511	Feces
Lachnospiraceae (unclassified)		MF01low	Infection_control_2	0.0780243	0.0402511	Feces
Lachnospiraceae (unclassified)		MF01lowCLA	Infection_control_2	0.0780243	0.0402511	Feces
Lachnospiraceae (unclassified)		MTZCLA	Infection_control_2	0.0780243	0.0402511	Feces
Lachnospiraceae (unclassified)		MTZlowCLA	Infection_control_2	0.0780243	0.0402511	Feces
Lachnospiraceae (unclassified)		Infection_control_1	MetroP3	0.0780243	0.0402511	Feces
Lachnospiraceae (unclassified)		Infection_control_2	MetroP3	0.0780243	0.0402511	Feces
Lachnospiraceae (unclassified)		MetroP3	MetroP3	0.0780243	0.0402511	Feces
Lachnospiraceae (unclassified)		MF01low	MetroP3	0.0780243	0.0402511	Feces
Lachnospiraceae (unclassified)		MF01lowCLA	MetroP3	0.0780243	0.0402511	Feces
Lachnospiraceae (unclassified)		MTZCLA	MetroP3	0.0780243	0.0402511	Feces
Lachnospiraceae (unclassified)		MTZlowCLA	MetroP3	0.0780243	0.0402511	Feces
Lachnospiraceae (unclassified)		Infection_control_1	MF01low	0.0780243	0.0402511	Feces
Lachnospiraceae (unclassified)		Infection_control_2	MF01low	0.0780243	0.0402511	Feces
Lachnospiraceae (unclassified)		MetroP3	MF01low	0.0780243	0.0402511	Feces
Lachnospiraceae (unclassified)		MF01low	MF01low	0.0780243	0.0402511	Feces
Lachnospiraceae (unclassified)		MF01lowCLA	MF01low	0.0780243	0.0402511	Feces
Lachnospiraceae (unclassified)		MTZCLA	MF01low	0.0780243	0.0402511	Feces
Lachnospiraceae (unclassified)		MTZlowCLA	MF01low	0.0780243	0.0402511	Feces
Lachnospiraceae (unclassified)		Infection_control_1	MF01lowCLA	0.0780243	0.0402511	Feces
Lachnospiraceae (unclassified)		Infection_control_2	MF01lowCLA	0.0780243	0.0402511	Feces
Lachnospiraceae (unclassified)		MetroP3	MF01lowCLA	0.0780243	0.0402511	Feces
Lachnospiraceae (unclassified)		MF01low	MF01lowCLA	0.0780243	0.0402511	Feces
Lachnospiraceae (unclassified)		MF01lowCLA	MF01lowCLA	0.0780243	0.0402511	Feces
Lachnospiraceae (unclassified)		MTZCLA	MF01lowCLA	0.0780243	0.0402511	Feces
Lachnospiraceae (unclassified)		MTZlowCLA	MF01lowCLA	0.0780243	0.0402511	Feces
Lachnospiraceae (unclassified)		Infection_control_1	MTZCLA	0.0780243	0.0402511	Feces
Lachnospiraceae (unclassified)		Infection_control_2	MTZCLA	0.0780243	0.0402511	Feces
Lachnospiraceae (unclassified)		MetroP3	MTZCLA	0.0780243	0.0402511	Feces
Lachnospiraceae (unclassified)		MF01low	MTZCLA	0.0780243	0.0402511	Feces
Lachnospiraceae (unclassified)		MF01lowCLA	MTZCLA	0.0780243	0.0402511	Feces
Lachnospiraceae (unclassified)		MTZCLA	MTZCLA	0.0780243	0.0402511	Feces
Lachnospiraceae (unclassified)		MTZlowCLA	MTZCLA	0.0780243	0.0402511	Feces
Lachnospiraceae (unclassified)		Infection_control_1	control	0.0284207	0.0402511	Feces
Lachnospiraceae (unclassified)		Infection_control_2	control	0.0284207	0.0402511	Feces
Lachnospiraceae (unclassified)		MetroP3	control	0.0284207	0.0402511	Feces
Lachnospiraceae (unclassified)		MF01low	control	0.0284207	0.0402511	Feces
Lachnospiraceae (unclassified)		MF01lowCLA	control	0.0284207	0.0402511	Feces
Lachnospiraceae (unclassified)		MTZCLA	control	0.0284207	0.0402511	Feces
Lachnospiraceae (unclassified)		MTZlowCLA	control	0.0284207	0.0402511	Feces
Lachnospiraceae (unclassified)		Infection_control_1	Infection_control_1	0.0284207	0.0402511	Feces
Lachnospiraceae (unclassified)		Infection_control_2	Infection_control_1	0.0284207	0.0402511	Feces
Lachnospiraceae (unclassified)		MetroP3	Infection_control_1	0.0284207	0.0402511	Feces
Lachnospiraceae (unclassified)		MF01low	Infection_control_1	0.0284207	0.0402511	Feces
Lachnospiraceae (unclassified)		MF01lowCLA	Infection_control_1	0.0284207	0.0402511	Feces
Lachnospiraceae (unclassified)		MTZCLA	Infection_control_1	0.0284207	0.0402511	Feces
Lachnospiraceae (unclassified)		MTZlowCLA	Infection_control_1	0.0284207	0.0402511	Feces
Lachnospiraceae (unclassified)		Infection_control_1	Infection_control_2	0.0284207	0.0402511	Feces
Lachnospiraceae (unclassified)		Infection_control_2	Infection_control_2	0.0284207	0.0402511	Feces
Lachnospiraceae (unclassified)		MetroP3	Infection_control_2	0.0284207	0.0402511	Feces
Lachnospiraceae (unclassified)		MF01low	Infection_control_2	0.0284207	0.0402511	Feces
Lachnospiraceae (unclassified)		MF01lowCLA	Infection_control_2	0.0284207	0.0402511	Feces
Lachnospiraceae (unclassified)		MTZCLA	Infection_control_2	0.0284207	0.0402511	Feces
Lachnospiraceae (unclassified)		MTZlowCLA	Infection_control_2	0.0284207	0.0402511	Feces
Lachnospiraceae (unclassified)		Infection_control_1	MetroP3	0.0284207	0.0402511	Feces
Lachnospiraceae (unclassified)		Infection_control_2	MetroP3	0.0284207	0.0402511	Feces
Lachnospiraceae (unclassified)		MetroP3	MetroP3	0.0284207	0.0402511	Feces
Lachnospiraceae (unclassified)		MF01low	MetroP3	0.0284207	0.0402511	Feces
Lachnospiraceae (unclassified)		MF01lowCLA	MetroP3	0.0284207	0.0402511	Feces
Lachnospiraceae (unclassified)		MTZCLA	MetroP3	0.0284207	0.0402511	Feces
Lachnospiraceae (unclassified)		MTZlowCLA	MetroP3	0.0284207	0.0402511	Feces
Lachnospiraceae (unclassified)		Infection_control_1	MF01low	0.0284207	0.0402511	Feces
Lachnospiraceae (unclassified)		Infection_control_2	MF01low	0.0284207	0.0402511	Feces
Lachnospiraceae (unclassified)		MetroP3	MF01low	0.0284207	0.0402511	Feces
Lachnospiraceae (unclassified)		MF01low	MF01low	0.0284207	0.0402511	Feces
Lachnospiraceae (unclassified)		MF01lowCLA	MF01low	0.0284207	0.0402511	Feces
Lachnospiraceae (unclassified)		MTZCLA	MF01low	0.0284207	0.0402511	Feces
Lachnospiraceae (unclassified)		MTZlowCLA	MF01low	0.0284207	0.0402511	Feces
Lachnospiraceae (unclassified)		Infection_control_1	MF01lowCLA	0.0284207	0.0402511	Feces
Lachnospiraceae (unclassified)		Infection_control_2	MF01lowCLA	0.0284207	0.0402511	Feces
Lachnospiraceae (unclassified)		MetroP3	MF01lowCLA	0.0284207	0.0402511	Feces
Lachnospiraceae (unclassified)		MF01low	MF01lowCLA	0.0284207	0.0402511	Feces
Lachnospiraceae (unclassified)		MF01lowCLA	MF01lowCLA	0.0284207	0.0402511	Feces
Lachnospiraceae (unclassified)		MTZCLA	MF01lowCLA	0.0284207	0.0402511	Feces
Lachnospiraceae (unclassified)		MTZlowCLA	MF01lowCLA	0.0284207	0.0402511	Feces
Lachnospiraceae (unclassified)		Infection_control_1	MTZCLA	0.0284207	0.0402511	Feces
Lachnospiraceae (unclassified)		Infection_control_2	MTZCLA	0.0284207	0.0402511	Feces
Lachnospiraceae (unclassified)		MetroP3	MTZCLA	0.0284207	0.0402511	Feces
Lachnospiraceae (unclassified)		MF01low	MTZCLA	0.0284207	0.0402511	Feces
Lachnospiraceae (unclassified)		MF01lowCLA	MTZCLA	0.0284207	0.0402511	Feces
Lachnospiraceae (unclassified)		MTZCLA	MTZCLA	0.0284207	0.0402511	Feces
Lachnospiraceae (unclassified)		MTZlowCLA	MTZCLA	0.0284207	0.0402511	Feces
Lachnospiraceae (unclassified)		Infection_control_1	control	0.629726	0.0402511	Feces
Lachnospiraceae (unclassified)		Infection_control_2	control	0.629726	0.0402511	Feces
Lachnospiraceae (unclassified)		MetroP3	control	0.629726	0.0402511	Feces
Lachnospiraceae (unclassified)		MF01low	control	0.629726	0.0402511	Feces
Lachnospiraceae (unclassified)		MF01lowCLA	control	0.629726	0.0402511	Feces
Lachnospiraceae (unclassified)		MTZCLA	control	0.629726	0.0402511	Feces
Lachnospiraceae (unclassified)		MTZlowCLA	control	0.629726	0.0402511	Feces
Lachnospiraceae (unclassified)		Infection_control_1	Infection_control_1	0.629726	0.0402511	Feces
Lachnospiraceae (unclassified)		Infection_control_2	Infection_control_1	0.629726	0.0402511	Feces
Lachnospiraceae (unclassified)		MetroP3	Infection_control_1	0.629726	0.0402511	Feces
Lachnospiraceae (unclassified)		MF01low	Infection_control_1	0.629726	0.0402511	Feces
Lachnospiraceae (unclassified)		MF01lowCLA	Infection_control_1	0.629726	0.0402511	Feces
Lachnospiraceae (unclassified)		MTZCLA	Infection_control_1	0.629726	0.0402511	Feces
Lachnospiraceae (unclassified)		MTZlowCLA	Infection_control_1	0.629726	0.0402511	Feces
Lachnospiraceae (unclassified)		Infection_control_1	Infection_control_2	0.629726	0.0402511	Feces
Lachnospiraceae (unclassified)		Infection_control_2	Infection_control_2	0.629726	0.0402511	Feces
Lachnospiraceae (unclassified)		MetroP3	Infection_control_2	0.629726	0.0402511	Feces
Lachnospiraceae (unclassified)		MF01low	Infection_control_2	0.629726	0.0402511	Feces
Lachnospiraceae (unclassified)		MF01lowCLA	Infection_control_2	0.629726	0.0402511	Feces
Lachnospiraceae (unclassified)		MTZCLA	Infection_control_2	0.629726	0.0402511	Feces
Lachnospiraceae (unclassified)		MTZlowCLA	Infection_control_2	0.629726	0.0402511	Feces
Lachnospiraceae (unclassified)		Infection_control_1	MetroP3	0.629726	0.0402511	Feces
Lachnospiraceae (unclassified)		Infection_control_2	MetroP3	0.629726	0.0402511	Feces
Lachnospiraceae (unclassified)		MetroP3	MetroP3	0.629726	0.0402511	Feces
Lachnospiraceae (unclassified)		MF01low	MetroP3	0.629726	0.0402511	Feces
Lachnospiraceae (unclassified)		MF01lowCLA	MetroP3	0.629726	0.0402511	Feces
Lachnospiraceae (unclassified)		MTZCLA	MetroP3	0.629726	0.0402511	Feces
Lachnospiraceae (unclassified)		MTZlowCLA	MetroP3	0.629726	0.0402511	Feces
Lachnospiraceae (unclassified)		Infection_control_1	MF01low	0.629726	0.0402511	Feces
Lachnospiraceae (unclassified)		Infection_control_2	MF01low	0.629726	0.0402511	Feces
Lachnospiraceae (unclassified)		MetroP3	MF01low	0.629726	0.0402511	Feces
Lachnospiraceae (unclassified)		MF01low	MF01low	0.629726	0.0402511	Feces
Lachnospiraceae (unclassified)		MF01lowCLA	MF01low	0.629726	0.0402511	Feces
Lachnospiraceae (unclassified)		MTZCLA	MF01low	0.629726	0.0402511	Feces
Lachnospiraceae (unclassified)		MTZlowCLA	MF01low	0.629726	0.0402511	Feces
Lachnospiraceae (unclassified)		Infection_control_1	MF01lowCLA	0.629726	0.0402511	Feces
Lachnospiraceae (unclassified)		Infection_control_2	MF01lowCLA	0.629726	0.0402511	Feces
Lachnospiraceae (unclassified)		MetroP3	MF01lowCLA	0.629726	0.0402511	Feces
Lachnospiraceae (unclassified)		MF01low	MF01lowCLA	0.629726	0.0402511	Feces
Lachnospiraceae (unclassified)		MF01lowCLA	MF01lowCLA	0.629726	0.0402511	Feces
Lachnospiraceae (unclassified)		MTZCLA	MF01lowCLA	0.629726	0.0402511	Feces
Lachnospiraceae (unclassified)		MTZlowCLA	MF01lowCLA	0.629726	0.0402511	Feces
Lachnospiraceae (unclassified)		Infection_control_1	MTZCLA	0.629726	0.0402511	Feces
Lachnospiraceae (unclassified)		Infection_control_2	MTZCLA	0.629726	0.0402511	Feces
Lachnospiraceae (unclassified)		MetroP3	MTZCLA	0.629726	0.0402511	Feces
Lachnospiraceae (unclassified)		MF01low	MTZCLA	0.629726	0.0402511	Feces
Lachnospiraceae (unclassified)		MF01lowCLA	MTZCLA	0.629726	0.0402511	Feces
Lachnospiraceae (unclassified)		MTZCLA	MTZCLA	0.629726	0.0402511	Feces
Lachnospiraceae (unclassified)		MTZlowCLA	MTZCLA	0.629726	0.0402511	Feces
Lachnospiraceae (unclassified)		Infection_control_1	control	0.00111458	0.0402511	Feces
Lachnospiraceae (unclassified)		Infection_control_2	control	0.00111458	0.0402511	Feces
Lachnospiraceae (unclassified)		MetroP3	control	0.00111458	0.0402511	Feces
Lachnospiraceae (unclassified)		MF01low	control	0.00111458	0.0402511	Feces
Lachnospiraceae (unclassified)		MF01lowCLA	control	0.00111458	0.0402511	Feces
Lachnospiraceae (unclassified)		MTZCLA	control	0.00111458	0.0402511	Feces
Lachnospiraceae (unclassified)		MTZlowCLA	control	0.00111458	0.0402511	Feces
Lachnospiraceae (unclassified)		Infection_control_1	Infection_control_1	0.00111458	0.0402511	Feces
Lachnospiraceae (unclassified)		Infection_control_2	Infection_control_1	0.00111458	0.0402511	Feces
Lachnospiraceae (unclassified)		MetroP3	Infection_control_1	0.00111458	0.0402511	Feces
Lachnospiraceae (unclassified)		MF01low	Infection_control_1	0.00111458	0.0402511	Feces
Lachnospiraceae (unclassified)		MF01lowCLA	Infection_control_1	0.00111458	0.0402511	Feces
Lachnospiraceae (unclassified)		MTZCLA	Infection_control_1	0.00111458	0.0402511	Feces
Lachnospiraceae (unclassified)		MTZlowCLA	Infection_control_1	0.00111458	0.0402511	Feces
Lachnospiraceae (unclassified)		Infection_control_1	Infection_control_2	0.00111458	0.0402511	Feces
Lachnospiraceae (unclassified)		Infection_control_2	Infection_control_2	0.00111458	0.0402511	Feces
Lachnospiraceae (unclassified)		MetroP3	Infection_control_2	0.00111458	0.0402511	Feces
Lachnospiraceae (unclassified)		MF01low	Infection_control_2	0.00111458	0.0402511	Feces
Lachnospiraceae (unclassified)		MF01lowCLA	Infection_control_2	0.00111458	0.0402511	Feces
Lachnospiraceae (unclassified)		MTZCLA	Infection_control_2	0.00111458	0.0402511	Feces
Lachnospiraceae (unclassified)		MTZlowCLA	Infection_control_2	0.00111458	0.0402511	Feces
Lachnospiraceae (unclassified)		Infection_control_1	MetroP3	0.00111458	0.0402511	Feces
Lachnospiraceae (unclassified)		Infection_control_2	MetroP3	0.00111458	0.0402511	Feces
Lachnospiraceae (unclassified)		MetroP3	MetroP3	0.00111458	0.0402511	Feces
Lachnospiraceae (unclassified)		MF01low	MetroP3	0.00111458	0.0402511	Feces
Lachnospiraceae (unclassified)		MF01lowCLA	MetroP3	0.00111458	0.0402511	Feces
Lachnospiraceae (unclassified)		MTZCLA	MetroP3	0.00111458	0.0402511	Feces
Lachnospiraceae (unclassified)		MTZlowCLA	MetroP3	0.00111458	0.0402511	Feces
Lachnospiraceae (unclassified)		Infection_control_1	MF01low	0.00111458	0.0402511	Feces
Lachnospiraceae (unclassified)		Infection_control_2	MF01low	0.00111458	0.0402511	Feces
Lachnospiraceae (unclassified)		MetroP3	MF01low	0.00111458	0.0402511	Feces
Lachnospiraceae (unclassified)		MF01low	MF01low	0.00111458	0.0402511	Feces
Lachnospiraceae (unclassified)		MF01lowCLA	MF01low	0.00111458	0.0402511	Feces
Lachnospiraceae (unclassified)		MTZCLA	MF01low	0.00111458	0.0402511	Feces
Lachnospiraceae (unclassified)		MTZlowCLA	MF01low	0.00111458	0.0402511	Feces
Lachnospiraceae (unclassified)		Infection_control_1	MF01lowCLA	0.00111458	0.0402511	Feces
Lachnospiraceae (unclassified)		Infection_control_2	MF01lowCLA	0.00111458	0.0402511	Feces
Lachnospiraceae (unclassified)		MetroP3	MF01lowCLA	0.00111458	0.0402511	Feces
Lachnospiraceae (unclassified)		MF01low	MF01lowCLA	0.00111458	0.0402511	Feces
Lachnospiraceae (unclassified)		MF01lowCLA	MF01lowCLA	0.00111458	0.0402511	Feces
Lachnospiraceae (unclassified)		MTZCLA	MF01lowCLA	0.00111458	0.0402511	Feces
Lachnospiraceae (unclassified)		MTZlowCLA	MF01lowCLA	0.00111458	0.0402511	Feces
Lachnospiraceae (unclassified)		Infection_control_1	MTZCLA	0.00111458	0.0402511	Feces
Lachnospiraceae (unclassified)		Infection_control_2	MTZCLA	0.00111458	0.0402511	Feces
Lachnospiraceae (unclassified)		MetroP3	MTZCLA	0.00111458	0.0402511	Feces
Lachnospiraceae (unclassified)		MF01low	MTZCLA	0.00111458	0.0402511	Feces
Lachnospiraceae (unclassified)		MF01lowCLA	MTZCLA	0.00111458	0.0402511	Feces
Lachnospiraceae (unclassified)		MTZCLA	MTZCLA	0.00111458	0.0402511	Feces
Lachnospiraceae (unclassified)		MTZlowCLA	MTZCLA	0.00111458	0.0402511	Feces
Lachnospiraceae (unclassified)		Infection_control_1	control	0.000495534	0.0402511	Feces
Lachnospiraceae (unclassified)		Infection_control_2	control	0.000495534	0.0402511	Feces
Lachnospiraceae (unclassified)		MetroP3	control	0.000495534	0.0402511	Feces
Lachnospiraceae (unclassified)		MF01low	control	0.000495534	0.0402511	Feces
Lachnospiraceae (unclassified)		MF01lowCLA	control	0.000495534	0.0402511	Feces
Lachnospiraceae (unclassified)		MTZCLA	control	0.000495534	0.0402511	Feces
Lachnospiraceae (unclassified)		MTZlowCLA	control	0.000495534	0.0402511	Feces
Lachnospiraceae (unclassified)		Infection_control_1	Infection_control_1	0.000495534	0.0402511	Feces
Lachnospiraceae (unclassified)		Infection_control_2	Infection_control_1	0.000495534	0.0402511	Feces
Lachnospiraceae (unclassified)		MetroP3	Infection_control_1	0.000495534	0.0402511	Feces
Lachnospiraceae (unclassified)		MF01low	Infection_control_1	0.000495534	0.0402511	Feces
Lachnospiraceae (unclassified)		MF01lowCLA	Infection_control_1	0.000495534	0.0402511	Feces
Lachnospiraceae (unclassified)		MTZCLA	Infection_control_1	0.000495534	0.0402511	Feces
Lachnospiraceae (unclassified)		MTZlowCLA	Infection_control_1	0.000495534	0.0402511	Feces
Lachnospiraceae (unclassified)		Infection_control_1	Infection_control_2	0.000495534	0.0402511	Feces
Lachnospiraceae (unclassified)		Infection_control_2	Infection_control_2	0.000495534	0.0402511	Feces
Lachnospiraceae (unclassified)		MetroP3	Infection_control_2	0.000495534	0.0402511	Feces
Lachnospiraceae (unclassified)		MF01low	Infection_control_2	0.000495534	0.0402511	Feces
Lachnospiraceae (unclassified)		MF01lowCLA	Infection_control_2	0.000495534	0.0402511	Feces
Lachnospiraceae (unclassified)		MTZCLA	Infection_control_2	0.000495534	0.0402511	Feces
Lachnospiraceae (unclassified)		MTZlowCLA	Infection_control_2	0.000495534	0.0402511	Feces
Lachnospiraceae (unclassified)		Infection_control_1	MetroP3	0.000495534	0.0402511	Feces
Lachnospiraceae (unclassified)		Infection_control_2	MetroP3	0.000495534	0.0402511	Feces
Lachnospiraceae (unclassified)		MetroP3	MetroP3	0.000495534	0.0402511	Feces
Lachnospiraceae (unclassified)		MF01low	MetroP3	0.000495534	0.0402511	Feces
Lachnospiraceae (unclassified)		MF01lowCLA	MetroP3	0.000495534	0.0402511	Feces
Lachnospiraceae (unclassified)		MTZCLA	MetroP3	0.000495534	0.0402511	Feces
Lachnospiraceae (unclassified)		MTZlowCLA	MetroP3	0.000495534	0.0402511	Feces
Lachnospiraceae (unclassified)		Infection_control_1	MF01low	0.000495534	0.0402511	Feces
Lachnospiraceae (unclassified)		Infection_control_2	MF01low	0.000495534	0.0402511	Feces
Lachnospiraceae (unclassified)		MetroP3	MF01low	0.000495534	0.0402511	Feces
Lachnospiraceae (unclassified)		MF01low	MF01low	0.000495534	0.0402511	Feces
Lachnospiraceae (unclassified)		MF01lowCLA	MF01low	0.000495534	0.0402511	Feces
Lachnospiraceae (unclassified)		MTZCLA	MF01low	0.000495534	0.0402511	Feces
Lachnospiraceae (unclassified)		MTZlowCLA	MF01low	0.000495534	0.0402511	Feces
Lachnospiraceae (unclassified)		Infection_control_1	MF01lowCLA	0.000495534	0.0402511	Feces
Lachnospiraceae (unclassified)		Infection_control_2	MF01lowCLA	0.000495534	0.0402511	Feces
Lachnospiraceae (unclassified)		MetroP3	MF01lowCLA	0.000495534	0.0402511	Feces
Lachnospiraceae (unclassified)		MF01low	MF01lowCLA	0.000495534	0.0402511	Feces
Lachnospiraceae (unclassified)		MF01lowCLA	MF01lowCLA	0.000495534	0.0402511	Feces
Lachnospiraceae (unclassified)		MTZCLA	MF01lowCLA	0.000495534	0.0402511	Feces
Lachnospiraceae (unclassified)		MTZlowCLA	MF01lowCLA	0.000495534	0.0402511	Feces
Lachnospiraceae (unclassified)		Infection_control_1	MTZCLA	0.000495534	0.0402511	Feces
Lachnospiraceae (unclassified)		Infection_control_2	MTZCLA	0.000495534	0.0402511	Feces
Lachnospiraceae (unclassified)		MetroP3	MTZCLA	0.000495534	0.0402511	Feces
Lachnospiraceae (unclassified)		MF01low	MTZCLA	0.000495534	0.0402511	Feces
Lachnospiraceae (unclassified)		MF01lowCLA	MTZCLA	0.000495534	0.0402511	Feces
Lachnospiraceae (unclassified)		MTZCLA	MTZCLA	0.000495534	0.0402511	Feces
Lachnospiraceae (unclassified)		MTZlowCLA	MTZCLA	0.000495534	0.0402511	Feces
Lachnospiraceae (unclassified)		Infection_control_1	control	0.712535	0.0402511	Feces
Lachnospiraceae (unclassified)		Infection_control_2	control	0.712535	0.0402511	Feces
Lachnospiraceae (unclassified)		MetroP3	control	0.712535	0.0402511	Feces
Lachnospiraceae (unclassified)		MF01low	control	0.712535	0.0402511	Feces
Lachnospiraceae (unclassified)		MF01lowCLA	control	0.712535	0.0402511	Feces
Lachnospiraceae (unclassified)		MTZCLA	control	0.712535	0.0402511	Feces
Lachnospiraceae (unclassified)		MTZlowCLA	control	0.712535	0.0402511	Feces
Lachnospiraceae (unclassified)		Infection_control_1	Infection_control_1	0.712535	0.0402511	Feces
Lachnospiraceae (unclassified)		Infection_control_2	Infection_control_1	0.712535	0.0402511	Feces
Lachnospiraceae (unclassified)		MetroP3	Infection_control_1	0.712535	0.0402511	Feces
Lachnospiraceae (unclassified)		MF01low	Infection_control_1	0.712535	0.0402511	Feces
Lachnospiraceae (unclassified)		MF01lowCLA	Infection_control_1	0.712535	0.0402511	Feces
Lachnospiraceae (unclassified)		MTZCLA	Infection_control_1	0.712535	0.0402511	Feces
Lachnospiraceae (unclassified)		MTZlowCLA	Infection_control_1	0.712535	0.0402511	Feces
Lachnospiraceae (unclassified)		Infection_control_1	Infection_control_2	0.712535	0.0402511	Feces
Lachnospiraceae (unclassified)		Infection_control_2	Infection_control_2	0.712535	0.0402511	Feces
Lachnospiraceae (unclassified)		MetroP3	Infection_control_2	0.712535	0.0402511	Feces
Lachnospiraceae (unclassified)		MF01low	Infection_control_2	0.712535	0.0402511	Feces
Lachnospiraceae (unclassified)		MF01lowCLA	Infection_control_2	0.712535	0.0402511	Feces
Lachnospiraceae (unclassified)		MTZCLA	Infection_control_2	0.712535	0.0402511	Feces
Lachnospiraceae (unclassified)		MTZlowCLA	Infection_control_2	0.712535	0.0402511	Feces
Lachnospiraceae (unclassified)		Infection_control_1	MetroP3	0.712535	0.0402511	Feces
Lachnospiraceae (unclassified)		Infection_control_2	MetroP3	0.712535	0.0402511	Feces
Lachnospiraceae (unclassified)		MetroP3	MetroP3	0.712535	0.0402511	Feces
Lachnospiraceae (unclassified)		MF01low	MetroP3	0.712535	0.0402511	Feces
Lachnospiraceae (unclassified)		MF01lowCLA	MetroP3	0.712535	0.0402511	Feces
Lachnospiraceae (unclassified)		MTZCLA	MetroP3	0.712535	0.0402511	Feces
Lachnospiraceae (unclassified)		MTZlowCLA	MetroP3	0.712535	0.0402511	Feces
Lachnospiraceae (unclassified)		Infection_control_1	MF01low	0.712535	0.0402511	Feces
Lachnospiraceae (unclassified)		Infection_control_2	MF01low	0.712535	0.0402511	Feces
Lachnospiraceae (unclassified)		MetroP3	MF01low	0.712535	0.0402511	Feces
Lachnospiraceae (unclassified)		MF01low	MF01low	0.712535	0.0402511	Feces
Lachnospiraceae (unclassified)		MF01lowCLA	MF01low	0.712535	0.0402511	Feces
Lachnospiraceae (unclassified)		MTZCLA	MF01low	0.712535	0.0402511	Feces
Lachnospiraceae (unclassified)		MTZlowCLA	MF01low	0.712535	0.0402511	Feces
Lachnospiraceae (unclassified)		Infection_control_1	MF01lowCLA	0.712535	0.0402511	Feces
Lachnospiraceae (unclassified)		Infection_control_2	MF01lowCLA	0.712535	0.0402511	Feces
Lachnospiraceae (unclassified)		MetroP3	MF01lowCLA	0.712535	0.0402511	Feces
Lachnospiraceae (unclassified)		MF01low	MF01lowCLA	0.712535	0.0402511	Feces
Lachnospiraceae (unclassified)		MF01lowCLA	MF01lowCLA	0.712535	0.0402511	Feces
Lachnospiraceae (unclassified)		MTZCLA	MF01lowCLA	0.712535	0.0402511	Feces
Lachnospiraceae (unclassified)		MTZlowCLA	MF01lowCLA	0.712535	0.0402511	Feces
Lachnospiraceae (unclassified)		Infection_control_1	MTZCLA	0.712535	0.0402511	Feces
Lachnospiraceae (unclassified)		Infection_control_2	MTZCLA	0.712535	0.0402511	Feces
Lachnospiraceae (unclassified)		MetroP3	MTZCLA	0.712535	0.0402511	Feces
Lachnospiraceae (unclassified)		MF01low	MTZCLA	0.712535	0.0402511	Feces
Lachnospiraceae (unclassified)		MF01lowCLA	MTZCLA	0.712535	0.0402511	Feces
Lachnospiraceae (unclassified)		MTZCLA	MTZCLA	0.712535	0.0402511	Feces
Lachnospiraceae (unclassified)		MTZlowCLA	MTZCLA	0.712535	0.0402511	Feces
Lachnospiraceae (unclassified)		Infection_control_1	control	0.785949	0.0402511	Feces
Lachnospiraceae (unclassified)		Infection_control_2	control	0.785949	0.0402511	Feces
Lachnospiraceae (unclassified)		MetroP3	control	0.785949	0.0402511	Feces
Lachnospiraceae (unclassified)		MF01low	control	0.785949	0.0402511	Feces
Lachnospiraceae (unclassified)		MF01lowCLA	control	0.785949	0.0402511	Feces
Lachnospiraceae (unclassified)		MTZCLA	control	0.785949	0.0402511	Feces
Lachnospiraceae (unclassified)		MTZlowCLA	control	0.785949	0.0402511	Feces
Lachnospiraceae (unclassified)		Infection_control_1	Infection_control_1	0.785949	0.0402511	Feces
Lachnospiraceae (unclassified)		Infection_control_2	Infection_control_1	0.785949	0.0402511	Feces
Lachnospiraceae (unclassified)		MetroP3	Infection_control_1	0.785949	0.0402511	Feces
Lachnospiraceae (unclassified)		MF01low	Infection_control_1	0.785949	0.0402511	Feces
Lachnospiraceae (unclassified)		MF01lowCLA	Infection_control_1	0.785949	0.0402511	Feces
Lachnospiraceae (unclassified)		MTZCLA	Infection_control_1	0.785949	0.0402511	Feces
Lachnospiraceae (unclassified)		MTZlowCLA	Infection_control_1	0.785949	0.0402511	Feces
Lachnospiraceae (unclassified)		Infection_control_1	Infection_control_2	0.785949	0.0402511	Feces
Lachnospiraceae (unclassified)		Infection_control_2	Infection_control_2	0.785949	0.0402511	Feces
Lachnospiraceae (unclassified)		MetroP3	Infection_control_2	0.785949	0.0402511	Feces
Lachnospiraceae (unclassified)		MF01low	Infection_control_2	0.785949	0.0402511	Feces
Lachnospiraceae (unclassified)		MF01lowCLA	Infection_control_2	0.785949	0.0402511	Feces
Lachnospiraceae (unclassified)		MTZCLA	Infection_control_2	0.785949	0.0402511	Feces
Lachnospiraceae (unclassified)		MTZlowCLA	Infection_control_2	0.785949	0.0402511	Feces
Lachnospiraceae (unclassified)		Infection_control_1	MetroP3	0.785949	0.0402511	Feces
Lachnospiraceae (unclassified)		Infection_control_2	MetroP3	0.785949	0.0402511	Feces
Lachnospiraceae (unclassified)		MetroP3	MetroP3	0.785949	0.0402511	Feces
Lachnospiraceae (unclassified)		MF01low	MetroP3	0.785949	0.0402511	Feces
Lachnospiraceae (unclassified)		MF01lowCLA	MetroP3	0.785949	0.0402511	Feces
Lachnospiraceae (unclassified)		MTZCLA	MetroP3	0.785949	0.0402511	Feces
Lachnospiraceae (unclassified)		MTZlowCLA	MetroP3	0.785949	0.0402511	Feces
Lachnospiraceae (unclassified)		Infection_control_1	MF01low	0.785949	0.0402511	Feces
Lachnospiraceae (unclassified)		Infection_control_2	MF01low	0.785949	0.0402511	Feces
Lachnospiraceae (unclassified)		MetroP3	MF01low	0.785949	0.0402511	Feces
Lachnospiraceae (unclassified)		MF01low	MF01low	0.785949	0.0402511	Feces
Lachnospiraceae (unclassified)		MF01lowCLA	MF01low	0.785949	0.0402511	Feces
Lachnospiraceae (unclassified)		MTZCLA	MF01low	0.785949	0.0402511	Feces
Lachnospiraceae (unclassified)		MTZlowCLA	MF01low	0.785949	0.0402511	Feces
Lachnospiraceae (unclassified)		Infection_control_1	MF01lowCLA	0.785949	0.0402511	Feces
Lachnospiraceae (unclassified)		Infection_control_2	MF01lowCLA	0.785949	0.0402511	Feces
Lachnospiraceae (unclassified)		MetroP3	MF01lowCLA	0.785949	0.0402511	Feces
Lachnospiraceae (unclassified)		MF01low	MF01lowCLA	0.785949	0.0402511	Feces
Lachnospiraceae (unclassified)		MF01lowCLA	MF01lowCLA	0.785949	0.0402511	Feces
Lachnospiraceae (unclassified)		MTZCLA	MF01lowCLA	0.785949	0.0402511	Feces
Lachnospiraceae (unclassified)		MTZlowCLA	MF01lowCLA	0.785949	0.0402511	Feces
Lachnospiraceae (unclassified)		Infection_control_1	MTZCLA	0.785949	0.0402511	Feces
Lachnospiraceae (unclassified)		Infection_control_2	MTZCLA	0.785949	0.0402511	Feces
Lachnospiraceae (unclassified)		MetroP3	MTZCLA	0.785949	0.0402511	Feces
Lachnospiraceae (unclassified)		MF01low	MTZCLA	0.785949	0.0402511	Feces
Lachnospiraceae (unclassified)		MF01lowCLA	MTZCLA	0.785949	0.0402511	Feces
Lachnospiraceae (unclassified)		MTZCLA	MTZCLA	0.785949	0.0402511	Feces
Lachnospiraceae (unclassified)		MTZlowCLA	MTZCLA	0.785949	0.0402511	Feces
Lachnospiraceae (unclassified)		Infection_control_1	control	0.442833	0.0402511	Feces
Lachnospiraceae (unclassified)		Infection_control_2	control	0.442833	0.0402511	Feces
Lachnospiraceae (unclassified)		MetroP3	control	0.442833	0.0402511	Feces
Lachnospiraceae (unclassified)		MF01low	control	0.442833	0.0402511	Feces
Lachnospiraceae (unclassified)		MF01lowCLA	control	0.442833	0.0402511	Feces
Lachnospiraceae (unclassified)		MTZCLA	control	0.442833	0.0402511	Feces
Lachnospiraceae (unclassified)		MTZlowCLA	control	0.442833	0.0402511	Feces
Lachnospiraceae (unclassified)		Infection_control_1	Infection_control_1	0.442833	0.0402511	Feces
Lachnospiraceae (unclassified)		Infection_control_2	Infection_control_1	0.442833	0.0402511	Feces
Lachnospiraceae (unclassified)		MetroP3	Infection_control_1	0.442833	0.0402511	Feces
Lachnospiraceae (unclassified)		MF01low	Infection_control_1	0.442833	0.0402511	Feces
Lachnospiraceae (unclassified)		MF01lowCLA	Infection_control_1	0.442833	0.0402511	Feces
Lachnospiraceae (unclassified)		MTZCLA	Infection_control_1	0.442833	0.0402511	Feces
Lachnospiraceae (unclassified)		MTZlowCLA	Infection_control_1	0.442833	0.0402511	Feces
Lachnospiraceae (unclassified)		Infection_control_1	Infection_control_2	0.442833	0.0402511	Feces
Lachnospiraceae (unclassified)		Infection_control_2	Infection_control_2	0.442833	0.0402511	Feces
Lachnospiraceae (unclassified)		MetroP3	Infection_control_2	0.442833	0.0402511	Feces
Lachnospiraceae (unclassified)		MF01low	Infection_control_2	0.442833	0.0402511	Feces
Lachnospiraceae (unclassified)		MF01lowCLA	Infection_control_2	0.442833	0.0402511	Feces
Lachnospiraceae (unclassified)		MTZCLA	Infection_control_2	0.442833	0.0402511	Feces
Lachnospiraceae (unclassified)		MTZlowCLA	Infection_control_2	0.442833	0.0402511	Feces
Lachnospiraceae (unclassified)		Infection_control_1	MetroP3	0.442833	0.0402511	Feces
Lachnospiraceae (unclassified)		Infection_control_2	MetroP3	0.442833	0.0402511	Feces
Lachnospiraceae (unclassified)		MetroP3	MetroP3	0.442833	0.0402511	Feces
Lachnospiraceae (unclassified)		MF01low	MetroP3	0.442833	0.0402511	Feces
Lachnospiraceae (unclassified)		MF01lowCLA	MetroP3	0.442833	0.0402511	Feces
Lachnospiraceae (unclassified)		MTZCLA	MetroP3	0.442833	0.0402511	Feces
Lachnospiraceae (unclassified)		MTZlowCLA	MetroP3	0.442833	0.0402511	Feces
Lachnospiraceae (unclassified)		Infection_control_1	MF01low	0.442833	0.0402511	Feces
Lachnospiraceae (unclassified)		Infection_control_2	MF01low	0.442833	0.0402511	Feces
Lachnospiraceae (unclassified)		MetroP3	MF01low	0.442833	0.0402511	Feces
Lachnospiraceae (unclassified)		MF01low	MF01low	0.442833	0.0402511	Feces
Lachnospiraceae (unclassified)		MF01lowCLA	MF01low	0.442833	0.0402511	Feces
Lachnospiraceae (unclassified)		MTZCLA	MF01low	0.442833	0.0402511	Feces
Lachnospiraceae (unclassified)		MTZlowCLA	MF01low	0.442833	0.0402511	Feces
Lachnospiraceae (unclassified)		Infection_control_1	MF01lowCLA	0.442833	0.0402511	Feces
Lachnospiraceae (unclassified)		Infection_control_2	MF01lowCLA	0.442833	0.0402511	Feces
Lachnospiraceae (unclassified)		MetroP3	MF01lowCLA	0.442833	0.0402511	Feces
Lachnospiraceae (unclassified)		MF01low	MF01lowCLA	0.442833	0.0402511	Feces
Lachnospiraceae (unclassified)		MF01lowCLA	MF01lowCLA	0.442833	0.0402511	Feces
Lachnospiraceae (unclassified)		MTZCLA	MF01lowCLA	0.442833	0.0402511	Feces
Lachnospiraceae (unclassified)		MTZlowCLA	MF01lowCLA	0.442833	0.0402511	Feces
Lachnospiraceae (unclassified)		Infection_control_1	MTZCLA	0.442833	0.0402511	Feces
Lachnospiraceae (unclassified)		Infection_control_2	MTZCLA	0.442833	0.0402511	Feces
Lachnospiraceae (unclassified)		MetroP3	MTZCLA	0.442833	0.0402511	Feces
Lachnospiraceae (unclassified)		MF01low	MTZCLA	0.442833	0.0402511	Feces
Lachnospiraceae (unclassified)		MF01lowCLA	MTZCLA	0.442833	0.0402511	Feces
Lachnospiraceae (unclassified)		MTZCLA	MTZCLA	0.442833	0.0402511	Feces
Lachnospiraceae (unclassified)		MTZlowCLA	MTZCLA	0.442833	0.0402511	Feces
Lachnospiraceae (unclassified)		Infection_control_1	control	0.589876	0.0402511	Feces
Lachnospiraceae (unclassified)		Infection_control_2	control	0.589876	0.0402511	Feces
Lachnospiraceae (unclassified)		MetroP3	control	0.589876	0.0402511	Feces
Lachnospiraceae (unclassified)		MF01low	control	0.589876	0.0402511	Feces
Lachnospiraceae (unclassified)		MF01lowCLA	control	0.589876	0.0402511	Feces
Lachnospiraceae (unclassified)		MTZCLA	control	0.589876	0.0402511	Feces
Lachnospiraceae (unclassified)		MTZlowCLA	control	0.589876	0.0402511	Feces
Lachnospiraceae (unclassified)		Infection_control_1	Infection_control_1	0.589876	0.0402511	Feces
Lachnospiraceae (unclassified)		Infection_control_2	Infection_control_1	0.589876	0.0402511	Feces
Lachnospiraceae (unclassified)		MetroP3	Infection_control_1	0.589876	0.0402511	Feces
Lachnospiraceae (unclassified)		MF01low	Infection_control_1	0.589876	0.0402511	Feces
Lachnospiraceae (unclassified)		MF01lowCLA	Infection_control_1	0.589876	0.0402511	Feces
Lachnospiraceae (unclassified)		MTZCLA	Infection_control_1	0.589876	0.0402511	Feces
Lachnospiraceae (unclassified)		MTZlowCLA	Infection_control_1	0.589876	0.0402511	Feces
Lachnospiraceae (unclassified)		Infection_control_1	Infection_control_2	0.589876	0.0402511	Feces
Lachnospiraceae (unclassified)		Infection_control_2	Infection_control_2	0.589876	0.0402511	Feces
Lachnospiraceae (unclassified)		MetroP3	Infection_control_2	0.589876	0.0402511	Feces
Lachnospiraceae (unclassified)		MF01low	Infection_control_2	0.589876	0.0402511	Feces
Lachnospiraceae (unclassified)		MF01lowCLA	Infection_control_2	0.589876	0.0402511	Feces
Lachnospiraceae (unclassified)		MTZCLA	Infection_control_2	0.589876	0.0402511	Feces
Lachnospiraceae (unclassified)		MTZlowCLA	Infection_control_2	0.589876	0.0402511	Feces
Lachnospiraceae (unclassified)		Infection_control_1	MetroP3	0.589876	0.0402511	Feces
Lachnospiraceae (unclassified)		Infection_control_2	MetroP3	0.589876	0.0402511	Feces
Lachnospiraceae (unclassified)		MetroP3	MetroP3	0.589876	0.0402511	Feces
Lachnospiraceae (unclassified)		MF01low	MetroP3	0.589876	0.0402511	Feces
Lachnospiraceae (unclassified)		MF01lowCLA	MetroP3	0.589876	0.0402511	Feces
Lachnospiraceae (unclassified)		MTZCLA	MetroP3	0.589876	0.0402511	Feces
Lachnospiraceae (unclassified)		MTZlowCLA	MetroP3	0.589876	0.0402511	Feces
Lachnospiraceae (unclassified)		Infection_control_1	MF01low	0.589876	0.0402511	Feces
Lachnospiraceae (unclassified)		Infection_control_2	MF01low	0.589876	0.0402511	Feces
Lachnospiraceae (unclassified)		MetroP3	MF01low	0.589876	0.0402511	Feces
Lachnospiraceae (unclassified)		MF01low	MF01low	0.589876	0.0402511	Feces
Lachnospiraceae (unclassified)		MF01lowCLA	MF01low	0.589876	0.0402511	Feces
Lachnospiraceae (unclassified)		MTZCLA	MF01low	0.589876	0.0402511	Feces
Lachnospiraceae (unclassified)		MTZlowCLA	MF01low	0.589876	0.0402511	Feces
Lachnospiraceae (unclassified)		Infection_control_1	MF01lowCLA	0.589876	0.0402511	Feces
Lachnospiraceae (unclassified)		Infection_control_2	MF01lowCLA	0.589876	0.0402511	Feces
Lachnospiraceae (unclassified)		MetroP3	MF01lowCLA	0.589876	0.0402511	Feces
Lachnospiraceae (unclassified)		MF01low	MF01lowCLA	0.589876	0.0402511	Feces
Lachnospiraceae (unclassified)		MF01lowCLA	MF01lowCLA	0.589876	0.0402511	Feces
Lachnospiraceae (unclassified)		MTZCLA	MF01lowCLA	0.589876	0.0402511	Feces
Lachnospiraceae (unclassified)		MTZlowCLA	MF01lowCLA	0.589876	0.0402511	Feces
Lachnospiraceae (unclassified)		Infection_control_1	MTZCLA	0.589876	0.0402511	Feces
Lachnospiraceae (unclassified)		Infection_control_2	MTZCLA	0.589876	0.0402511	Feces
Lachnospiraceae (unclassified)		MetroP3	MTZCLA	0.589876	0.0402511	Feces
Lachnospiraceae (unclassified)		MF01low	MTZCLA	0.589876	0.0402511	Feces
Lachnospiraceae (unclassified)		MF01lowCLA	MTZCLA	0.589876	0.0402511	Feces
Lachnospiraceae (unclassified)		MTZCLA	MTZCLA	0.589876	0.0402511	Feces
Lachnospiraceae (unclassified)		MTZlowCLA	MTZCLA	0.589876	0.0402511	Feces
Lachnospiraceae (unclassified)		Infection_control_1	control	0.318585	0.0402511	Feces
Lachnospiraceae (unclassified)		Infection_control_2	control	0.318585	0.0402511	Feces
Lachnospiraceae (unclassified)		MetroP3	control	0.318585	0.0402511	Feces
Lachnospiraceae (unclassified)		MF01low	control	0.318585	0.0402511	Feces
Lachnospiraceae (unclassified)		MF01lowCLA	control	0.318585	0.0402511	Feces
Lachnospiraceae (unclassified)		MTZCLA	control	0.318585	0.0402511	Feces
Lachnospiraceae (unclassified)		MTZlowCLA	control	0.318585	0.0402511	Feces
Lachnospiraceae (unclassified)		Infection_control_1	Infection_control_1	0.318585	0.0402511	Feces
Lachnospiraceae (unclassified)		Infection_control_2	Infection_control_1	0.318585	0.0402511	Feces
Lachnospiraceae (unclassified)		MetroP3	Infection_control_1	0.318585	0.0402511	Feces
Lachnospiraceae (unclassified)		MF01low	Infection_control_1	0.318585	0.0402511	Feces
Lachnospiraceae (unclassified)		MF01lowCLA	Infection_control_1	0.318585	0.0402511	Feces
Lachnospiraceae (unclassified)		MTZCLA	Infection_control_1	0.318585	0.0402511	Feces
Lachnospiraceae (unclassified)		MTZlowCLA	Infection_control_1	0.318585	0.0402511	Feces
Lachnospiraceae (unclassified)		Infection_control_1	Infection_control_2	0.318585	0.0402511	Feces
Lachnospiraceae (unclassified)		Infection_control_2	Infection_control_2	0.318585	0.0402511	Feces
Lachnospiraceae (unclassified)		MetroP3	Infection_control_2	0.318585	0.0402511	Feces
Lachnospiraceae (unclassified)		MF01low	Infection_control_2	0.318585	0.0402511	Feces
Lachnospiraceae (unclassified)		MF01lowCLA	Infection_control_2	0.318585	0.0402511	Feces
Lachnospiraceae (unclassified)		MTZCLA	Infection_control_2	0.318585	0.0402511	Feces
Lachnospiraceae (unclassified)		MTZlowCLA	Infection_control_2	0.318585	0.0402511	Feces
Lachnospiraceae (unclassified)		Infection_control_1	MetroP3	0.318585	0.0402511	Feces
Lachnospiraceae (unclassified)		Infection_control_2	MetroP3	0.318585	0.0402511	Feces
Lachnospiraceae (unclassified)		MetroP3	MetroP3	0.318585	0.0402511	Feces
Lachnospiraceae (unclassified)		MF01low	MetroP3	0.318585	0.0402511	Feces
Lachnospiraceae (unclassified)		MF01lowCLA	MetroP3	0.318585	0.0402511	Feces
Lachnospiraceae (unclassified)		MTZCLA	MetroP3	0.318585	0.0402511	Feces
Lachnospiraceae (unclassified)		MTZlowCLA	MetroP3	0.318585	0.0402511	Feces
Lachnospiraceae (unclassified)		Infection_control_1	MF01low	0.318585	0.0402511	Feces
Lachnospiraceae (unclassified)		Infection_control_2	MF01low	0.318585	0.0402511	Feces
Lachnospiraceae (unclassified)		MetroP3	MF01low	0.318585	0.0402511	Feces
Lachnospiraceae (unclassified)		MF01low	MF01low	0.318585	0.0402511	Feces
Lachnospiraceae (unclassified)		MF01lowCLA	MF01low	0.318585	0.0402511	Feces
Lachnospiraceae (unclassified)		MTZCLA	MF01low	0.318585	0.0402511	Feces
Lachnospiraceae (unclassified)		MTZlowCLA	MF01low	0.318585	0.0402511	Feces
Lachnospiraceae (unclassified)		Infection_control_1	MF01lowCLA	0.318585	0.0402511	Feces
Lachnospiraceae (unclassified)		Infection_control_2	MF01lowCLA	0.318585	0.0402511	Feces
Lachnospiraceae (unclassified)		MetroP3	MF01lowCLA	0.318585	0.0402511	Feces
Lachnospiraceae (unclassified)		MF01low	MF01lowCLA	0.318585	0.0402511	Feces
Lachnospiraceae (unclassified)		MF01lowCLA	MF01lowCLA	0.318585	0.0402511	Feces
Lachnospiraceae (unclassified)		MTZCLA	MF01lowCLA	0.318585	0.0402511	Feces
Lachnospiraceae (unclassified)		MTZlowCLA	MF01lowCLA	0.318585	0.0402511	Feces
Lachnospiraceae (unclassified)		Infection_control_1	MTZCLA	0.318585	0.0402511	Feces
Lachnospiraceae (unclassified)		Infection_control_2	MTZCLA	0.318585	0.0402511	Feces
Lachnospiraceae (unclassified)		MetroP3	MTZCLA	0.318585	0.0402511	Feces
Lachnospiraceae (unclassified)		MF01low	MTZCLA	0.318585	0.0402511	Feces
Lachnospiraceae (unclassified)		MF01lowCLA	MTZCLA	0.318585	0.0402511	Feces
Lachnospiraceae (unclassified)		MTZCLA	MTZCLA	0.318585	0.0402511	Feces
Lachnospiraceae (unclassified)		MTZlowCLA	MTZCLA	0.318585	0.0402511	Feces
Lachnospiraceae (unclassified)		Infection_control_1	control	0.159973	0.0402511	Feces
Lachnospiraceae (unclassified)		Infection_control_2	control	0.159973	0.0402511	Feces
Lachnospiraceae (unclassified)		MetroP3	control	0.159973	0.0402511	Feces
Lachnospiraceae (unclassified)		MF01low	control	0.159973	0.0402511	Feces
Lachnospiraceae (unclassified)		MF01lowCLA	control	0.159973	0.0402511	Feces
Lachnospiraceae (unclassified)		MTZCLA	control	0.159973	0.0402511	Feces
Lachnospiraceae (unclassified)		MTZlowCLA	control	0.159973	0.0402511	Feces
Lachnospiraceae (unclassified)		Infection_control_1	Infection_control_1	0.159973	0.0402511	Feces
Lachnospiraceae (unclassified)		Infection_control_2	Infection_control_1	0.159973	0.0402511	Feces
Lachnospiraceae (unclassified)		MetroP3	Infection_control_1	0.159973	0.0402511	Feces
Lachnospiraceae (unclassified)		MF01low	Infection_control_1	0.159973	0.0402511	Feces
Lachnospiraceae (unclassified)		MF01lowCLA	Infection_control_1	0.159973	0.0402511	Feces
Lachnospiraceae (unclassified)		MTZCLA	Infection_control_1	0.159973	0.0402511	Feces
Lachnospiraceae (unclassified)		MTZlowCLA	Infection_control_1	0.159973	0.0402511	Feces
Lachnospiraceae (unclassified)		Infection_control_1	Infection_control_2	0.159973	0.0402511	Feces
Lachnospiraceae (unclassified)		Infection_control_2	Infection_control_2	0.159973	0.0402511	Feces
Lachnospiraceae (unclassified)		MetroP3	Infection_control_2	0.159973	0.0402511	Feces
Lachnospiraceae (unclassified)		MF01low	Infection_control_2	0.159973	0.0402511	Feces
Lachnospiraceae (unclassified)		MF01lowCLA	Infection_control_2	0.159973	0.0402511	Feces
Lachnospiraceae (unclassified)		MTZCLA	Infection_control_2	0.159973	0.0402511	Feces
Lachnospiraceae (unclassified)		MTZlowCLA	Infection_control_2	0.159973	0.0402511	Feces
Lachnospiraceae (unclassified)		Infection_control_1	MetroP3	0.159973	0.0402511	Feces
Lachnospiraceae (unclassified)		Infection_control_2	MetroP3	0.159973	0.0402511	Feces
Lachnospiraceae (unclassified)		MetroP3	MetroP3	0.159973	0.0402511	Feces
Lachnospiraceae (unclassified)		MF01low	MetroP3	0.159973	0.0402511	Feces
Lachnospiraceae (unclassified)		MF01lowCLA	MetroP3	0.159973	0.0402511	Feces
Lachnospiraceae (unclassified)		MTZCLA	MetroP3	0.159973	0.0402511	Feces
Lachnospiraceae (unclassified)		MTZlowCLA	MetroP3	0.159973	0.0402511	Feces
Lachnospiraceae (unclassified)		Infection_control_1	MF01low	0.159973	0.0402511	Feces
Lachnospiraceae (unclassified)		Infection_control_2	MF01low	0.159973	0.0402511	Feces
Lachnospiraceae (unclassified)		MetroP3	MF01low	0.159973	0.0402511	Feces
Lachnospiraceae (unclassified)		MF01low	MF01low	0.159973	0.0402511	Feces
Lachnospiraceae (unclassified)		MF01lowCLA	MF01low	0.159973	0.0402511	Feces
Lachnospiraceae (unclassified)		MTZCLA	MF01low	0.159973	0.0402511	Feces
Lachnospiraceae (unclassified)		MTZlowCLA	MF01low	0.159973	0.0402511	Feces
Lachnospiraceae (unclassified)		Infection_control_1	MF01lowCLA	0.159973	0.0402511	Feces
Lachnospiraceae (unclassified)		Infection_control_2	MF01lowCLA	0.159973	0.0402511	Feces
Lachnospiraceae (unclassified)		MetroP3	MF01lowCLA	0.159973	0.0402511	Feces
Lachnospiraceae (unclassified)		MF01low	MF01lowCLA	0.159973	0.0402511	Feces
Lachnospiraceae (unclassified)		MF01lowCLA	MF01lowCLA	0.159973	0.0402511	Feces
Lachnospiraceae (unclassified)		MTZCLA	MF01lowCLA	0.159973	0.0402511	Feces
Lachnospiraceae (unclassified)		MTZlowCLA	MF01lowCLA	0.159973	0.0402511	Feces
Lachnospiraceae (unclassified)		Infection_control_1	MTZCLA	0.159973	0.0402511	Feces
Lachnospiraceae (unclassified)		Infection_control_2	MTZCLA	0.159973	0.0402511	Feces
Lachnospiraceae (unclassified)		MetroP3	MTZCLA	0.159973	0.0402511	Feces
Lachnospiraceae (unclassified)		MF01low	MTZCLA	0.159973	0.0402511	Feces
Lachnospiraceae (unclassified)		MF01lowCLA	MTZCLA	0.159973	0.0402511	Feces
Lachnospiraceae (unclassified)		MTZCLA	MTZCLA	0.159973	0.0402511	Feces
Lachnospiraceae (unclassified)		MTZlowCLA	MTZCLA	0.159973	0.0402511	Feces
Lachnospiraceae (unclassified)		Infection_control_1	control	0.291343	0.0402511	Feces
Lachnospiraceae (unclassified)		Infection_control_2	control	0.291343	0.0402511	Feces
Lachnospiraceae (unclassified)		MetroP3	control	0.291343	0.0402511	Feces
Lachnospiraceae (unclassified)		MF01low	control	0.291343	0.0402511	Feces
Lachnospiraceae (unclassified)		MF01lowCLA	control	0.291343	0.0402511	Feces
Lachnospiraceae (unclassified)		MTZCLA	control	0.291343	0.0402511	Feces
Lachnospiraceae (unclassified)		MTZlowCLA	control	0.291343	0.0402511	Feces
Lachnospiraceae (unclassified)		Infection_control_1	Infection_control_1	0.291343	0.0402511	Feces
Lachnospiraceae (unclassified)		Infection_control_2	Infection_control_1	0.291343	0.0402511	Feces
Lachnospiraceae (unclassified)		MetroP3	Infection_control_1	0.291343	0.0402511	Feces
Lachnospiraceae (unclassified)		MF01low	Infection_control_1	0.291343	0.0402511	Feces
Lachnospiraceae (unclassified)		MF01lowCLA	Infection_control_1	0.291343	0.0402511	Feces
Lachnospiraceae (unclassified)		MTZCLA	Infection_control_1	0.291343	0.0402511	Feces
Lachnospiraceae (unclassified)		MTZlowCLA	Infection_control_1	0.291343	0.0402511	Feces
Lachnospiraceae (unclassified)		Infection_control_1	Infection_control_2	0.291343	0.0402511	Feces
Lachnospiraceae (unclassified)		Infection_control_2	Infection_control_2	0.291343	0.0402511	Feces
Lachnospiraceae (unclassified)		MetroP3	Infection_control_2	0.291343	0.0402511	Feces
Lachnospiraceae (unclassified)		MF01low	Infection_control_2	0.291343	0.0402511	Feces
Lachnospiraceae (unclassified)		MF01lowCLA	Infection_control_2	0.291343	0.0402511	Feces
Lachnospiraceae (unclassified)		MTZCLA	Infection_control_2	0.291343	0.0402511	Feces
Lachnospiraceae (unclassified)		MTZlowCLA	Infection_control_2	0.291343	0.0402511	Feces
Lachnospiraceae (unclassified)		Infection_control_1	MetroP3	0.291343	0.0402511	Feces
Lachnospiraceae (unclassified)		Infection_control_2	MetroP3	0.291343	0.0402511	Feces
Lachnospiraceae (unclassified)		MetroP3	MetroP3	0.291343	0.0402511	Feces
Lachnospiraceae (unclassified)		MF01low	MetroP3	0.291343	0.0402511	Feces
Lachnospiraceae (unclassified)		MF01lowCLA	MetroP3	0.291343	0.0402511	Feces
Lachnospiraceae (unclassified)		MTZCLA	MetroP3	0.291343	0.0402511	Feces
Lachnospiraceae (unclassified)		MTZlowCLA	MetroP3	0.291343	0.0402511	Feces
Lachnospiraceae (unclassified)		Infection_control_1	MF01low	0.291343	0.0402511	Feces
Lachnospiraceae (unclassified)		Infection_control_2	MF01low	0.291343	0.0402511	Feces
Lachnospiraceae (unclassified)		MetroP3	MF01low	0.291343	0.0402511	Feces
Lachnospiraceae (unclassified)		MF01low	MF01low	0.291343	0.0402511	Feces
Lachnospiraceae (unclassified)		MF01lowCLA	MF01low	0.291343	0.0402511	Feces
Lachnospiraceae (unclassified)		MTZCLA	MF01low	0.291343	0.0402511	Feces
Lachnospiraceae (unclassified)		MTZlowCLA	MF01low	0.291343	0.0402511	Feces
Lachnospiraceae (unclassified)		Infection_control_1	MF01lowCLA	0.291343	0.0402511	Feces
Lachnospiraceae (unclassified)		Infection_control_2	MF01lowCLA	0.291343	0.0402511	Feces
Lachnospiraceae (unclassified)		MetroP3	MF01lowCLA	0.291343	0.0402511	Feces
Lachnospiraceae (unclassified)		MF01low	MF01lowCLA	0.291343	0.0402511	Feces
Lachnospiraceae (unclassified)		MF01lowCLA	MF01lowCLA	0.291343	0.0402511	Feces
Lachnospiraceae (unclassified)		MTZCLA	MF01lowCLA	0.291343	0.0402511	Feces
Lachnospiraceae (unclassified)		MTZlowCLA	MF01lowCLA	0.291343	0.0402511	Feces
Lachnospiraceae (unclassified)		Infection_control_1	MTZCLA	0.291343	0.0402511	Feces
Lachnospiraceae (unclassified)		Infection_control_2	MTZCLA	0.291343	0.0402511	Feces
Lachnospiraceae (unclassified)		MetroP3	MTZCLA	0.291343	0.0402511	Feces
Lachnospiraceae (unclassified)		MF01low	MTZCLA	0.291343	0.0402511	Feces
Lachnospiraceae (unclassified)		MF01lowCLA	MTZCLA	0.291343	0.0402511	Feces
Lachnospiraceae (unclassified)		MTZCLA	MTZCLA	0.291343	0.0402511	Feces
Lachnospiraceae (unclassified)		MTZlowCLA	MTZCLA	0.291343	0.0402511	Feces
Lachnospiraceae (unclassified)		Infection_control_1	control	0.832752	0.0402511	Feces
Lachnospiraceae (unclassified)		Infection_control_2	control	0.832752	0.0402511	Feces
Lachnospiraceae (unclassified)		MetroP3	control	0.832752	0.0402511	Feces
Lachnospiraceae (unclassified)		MF01low	control	0.832752	0.0402511	Feces
Lachnospiraceae (unclassified)		MF01lowCLA	control	0.832752	0.0402511	Feces
Lachnospiraceae (unclassified)		MTZCLA	control	0.832752	0.0402511	Feces
Lachnospiraceae (unclassified)		MTZlowCLA	control	0.832752	0.0402511	Feces
Lachnospiraceae (unclassified)		Infection_control_1	Infection_control_1	0.832752	0.0402511	Feces
Lachnospiraceae (unclassified)		Infection_control_2	Infection_control_1	0.832752	0.0402511	Feces
Lachnospiraceae (unclassified)		MetroP3	Infection_control_1	0.832752	0.0402511	Feces
Lachnospiraceae (unclassified)		MF01low	Infection_control_1	0.832752	0.0402511	Feces
Lachnospiraceae (unclassified)		MF01lowCLA	Infection_control_1	0.832752	0.0402511	Feces
Lachnospiraceae (unclassified)		MTZCLA	Infection_control_1	0.832752	0.0402511	Feces
Lachnospiraceae (unclassified)		MTZlowCLA	Infection_control_1	0.832752	0.0402511	Feces
Lachnospiraceae (unclassified)		Infection_control_1	Infection_control_2	0.832752	0.0402511	Feces
Lachnospiraceae (unclassified)		Infection_control_2	Infection_control_2	0.832752	0.0402511	Feces
Lachnospiraceae (unclassified)		MetroP3	Infection_control_2	0.832752	0.0402511	Feces
Lachnospiraceae (unclassified)		MF01low	Infection_control_2	0.832752	0.0402511	Feces
Lachnospiraceae (unclassified)		MF01lowCLA	Infection_control_2	0.832752	0.0402511	Feces
Lachnospiraceae (unclassified)		MTZCLA	Infection_control_2	0.832752	0.0402511	Feces
Lachnospiraceae (unclassified)		MTZlowCLA	Infection_control_2	0.832752	0.0402511	Feces
Lachnospiraceae (unclassified)		Infection_control_1	MetroP3	0.832752	0.0402511	Feces
Lachnospiraceae (unclassified)		Infection_control_2	MetroP3	0.832752	0.0402511	Feces
Lachnospiraceae (unclassified)		MetroP3	MetroP3	0.832752	0.0402511	Feces
Lachnospiraceae (unclassified)		MF01low	MetroP3	0.832752	0.0402511	Feces
Lachnospiraceae (unclassified)		MF01lowCLA	MetroP3	0.832752	0.0402511	Feces
Lachnospiraceae (unclassified)		MTZCLA	MetroP3	0.832752	0.0402511	Feces
Lachnospiraceae (unclassified)		MTZlowCLA	MetroP3	0.832752	0.0402511	Feces
Lachnospiraceae (unclassified)		Infection_control_1	MF01low	0.832752	0.0402511	Feces
Lachnospiraceae (unclassified)		Infection_control_2	MF01low	0.832752	0.0402511	Feces
Lachnospiraceae (unclassified)		MetroP3	MF01low	0.832752	0.0402511	Feces
Lachnospiraceae (unclassified)		MF01low	MF01low	0.832752	0.0402511	Feces
Lachnospiraceae (unclassified)		MF01lowCLA	MF01low	0.832752	0.0402511	Feces
Lachnospiraceae (unclassified)		MTZCLA	MF01low	0.832752	0.0402511	Feces
Lachnospiraceae (unclassified)		MTZlowCLA	MF01low	0.832752	0.0402511	Feces
Lachnospiraceae (unclassified)		Infection_control_1	MF01lowCLA	0.832752	0.0402511	Feces
Lachnospiraceae (unclassified)		Infection_control_2	MF01lowCLA	0.832752	0.0402511	Feces
Lachnospiraceae (unclassified)		MetroP3	MF01lowCLA	0.832752	0.0402511	Feces
Lachnospiraceae (unclassified)		MF01low	MF01lowCLA	0.832752	0.0402511	Feces
Lachnospiraceae (unclassified)		MF01lowCLA	MF01lowCLA	0.832752	0.0402511	Feces
Lachnospiraceae (unclassified)		MTZCLA	MF01lowCLA	0.832752	0.0402511	Feces
Lachnospiraceae (unclassified)		MTZlowCLA	MF01lowCLA	0.832752	0.0402511	Feces
Lachnospiraceae (unclassified)		Infection_control_1	MTZCLA	0.832752	0.0402511	Feces
Lachnospiraceae (unclassified)		Infection_control_2	MTZCLA	0.832752	0.0402511	Feces
Lachnospiraceae (unclassified)		MetroP3	MTZCLA	0.832752	0.0402511	Feces
Lachnospiraceae (unclassified)		MF01low	MTZCLA	0.832752	0.0402511	Feces
Lachnospiraceae (unclassified)		MF01lowCLA	MTZCLA	0.832752	0.0402511	Feces
Lachnospiraceae (unclassified)		MTZCLA	MTZCLA	0.832752	0.0402511	Feces
Lachnospiraceae (unclassified)		MTZlowCLA	MTZCLA	0.832752	0.0402511	Feces
Lachnospiraceae (unclassified)		Infection_control_1	control	0.00829316	0.0402511	Feces
Lachnospiraceae (unclassified)		Infection_control_2	control	0.00829316	0.0402511	Feces
Lachnospiraceae (unclassified)		MetroP3	control	0.00829316	0.0402511	Feces
Lachnospiraceae (unclassified)		MF01low	control	0.00829316	0.0402511	Feces
Lachnospiraceae (unclassified)		MF01lowCLA	control	0.00829316	0.0402511	Feces
Lachnospiraceae (unclassified)		MTZCLA	control	0.00829316	0.0402511	Feces
Lachnospiraceae (unclassified)		MTZlowCLA	control	0.00829316	0.0402511	Feces
Lachnospiraceae (unclassified)		Infection_control_1	Infection_control_1	0.00829316	0.0402511	Feces
Lachnospiraceae (unclassified)		Infection_control_2	Infection_control_1	0.00829316	0.0402511	Feces
Lachnospiraceae (unclassified)		MetroP3	Infection_control_1	0.00829316	0.0402511	Feces
Lachnospiraceae (unclassified)		MF01low	Infection_control_1	0.00829316	0.0402511	Feces
Lachnospiraceae (unclassified)		MF01lowCLA	Infection_control_1	0.00829316	0.0402511	Feces
Lachnospiraceae (unclassified)		MTZCLA	Infection_control_1	0.00829316	0.0402511	Feces
Lachnospiraceae (unclassified)		MTZlowCLA	Infection_control_1	0.00829316	0.0402511	Feces
Lachnospiraceae (unclassified)		Infection_control_1	Infection_control_2	0.00829316	0.0402511	Feces
Lachnospiraceae (unclassified)		Infection_control_2	Infection_control_2	0.00829316	0.0402511	Feces
Lachnospiraceae (unclassified)		MetroP3	Infection_control_2	0.00829316	0.0402511	Feces
Lachnospiraceae (unclassified)		MF01low	Infection_control_2	0.00829316	0.0402511	Feces
Lachnospiraceae (unclassified)		MF01lowCLA	Infection_control_2	0.00829316	0.0402511	Feces
Lachnospiraceae (unclassified)		MTZCLA	Infection_control_2	0.00829316	0.0402511	Feces
Lachnospiraceae (unclassified)		MTZlowCLA	Infection_control_2	0.00829316	0.0402511	Feces
Lachnospiraceae (unclassified)		Infection_control_1	MetroP3	0.00829316	0.0402511	Feces
Lachnospiraceae (unclassified)		Infection_control_2	MetroP3	0.00829316	0.0402511	Feces
Lachnospiraceae (unclassified)		MetroP3	MetroP3	0.00829316	0.0402511	Feces
Lachnospiraceae (unclassified)		MF01low	MetroP3	0.00829316	0.0402511	Feces
Lachnospiraceae (unclassified)		MF01lowCLA	MetroP3	0.00829316	0.0402511	Feces
Lachnospiraceae (unclassified)		MTZCLA	MetroP3	0.00829316	0.0402511	Feces
Lachnospiraceae (unclassified)		MTZlowCLA	MetroP3	0.00829316	0.0402511	Feces
Lachnospiraceae (unclassified)		Infection_control_1	MF01low	0.00829316	0.0402511	Feces
Lachnospiraceae (unclassified)		Infection_control_2	MF01low	0.00829316	0.0402511	Feces
Lachnospiraceae (unclassified)		MetroP3	MF01low	0.00829316	0.0402511	Feces
Lachnospiraceae (unclassified)		MF01low	MF01low	0.00829316	0.0402511	Feces
Lachnospiraceae (unclassified)		MF01lowCLA	MF01low	0.00829316	0.0402511	Feces
Lachnospiraceae (unclassified)		MTZCLA	MF01low	0.00829316	0.0402511	Feces
Lachnospiraceae (unclassified)		MTZlowCLA	MF01low	0.00829316	0.0402511	Feces
Lachnospiraceae (unclassified)		Infection_control_1	MF01lowCLA	0.00829316	0.0402511	Feces
Lachnospiraceae (unclassified)		Infection_control_2	MF01lowCLA	0.00829316	0.0402511	Feces
Lachnospiraceae (unclassified)		MetroP3	MF01lowCLA	0.00829316	0.0402511	Feces
Lachnospiraceae (unclassified)		MF01low	MF01lowCLA	0.00829316	0.0402511	Feces
Lachnospiraceae (unclassified)		MF01lowCLA	MF01lowCLA	0.00829316	0.0402511	Feces
Lachnospiraceae (unclassified)		MTZCLA	MF01lowCLA	0.00829316	0.0402511	Feces
Lachnospiraceae (unclassified)		MTZlowCLA	MF01lowCLA	0.00829316	0.0402511	Feces
Lachnospiraceae (unclassified)		Infection_control_1	MTZCLA	0.00829316	0.0402511	Feces
Lachnospiraceae (unclassified)		Infection_control_2	MTZCLA	0.00829316	0.0402511	Feces
Lachnospiraceae (unclassified)		MetroP3	MTZCLA	0.00829316	0.0402511	Feces
Lachnospiraceae (unclassified)		MF01low	MTZCLA	0.00829316	0.0402511	Feces
Lachnospiraceae (unclassified)		MF01lowCLA	MTZCLA	0.00829316	0.0402511	Feces
Lachnospiraceae (unclassified)		MTZCLA	MTZCLA	0.00829316	0.0402511	Feces
Lachnospiraceae (unclassified)		MTZlowCLA	MTZCLA	0.00829316	0.0402511	Feces
Lachnospiraceae (unclassified)		Infection_control_1	control	0.755285	0.0402511	Feces
Lachnospiraceae (unclassified)		Infection_control_2	control	0.755285	0.0402511	Feces
Lachnospiraceae (unclassified)		MetroP3	control	0.755285	0.0402511	Feces
Lachnospiraceae (unclassified)		MF01low	control	0.755285	0.0402511	Feces
Lachnospiraceae (unclassified)		MF01lowCLA	control	0.755285	0.0402511	Feces
Lachnospiraceae (unclassified)		MTZCLA	control	0.755285	0.0402511	Feces
Lachnospiraceae (unclassified)		MTZlowCLA	control	0.755285	0.0402511	Feces
Lachnospiraceae (unclassified)		Infection_control_1	Infection_control_1	0.755285	0.0402511	Feces
Lachnospiraceae (unclassified)		Infection_control_2	Infection_control_1	0.755285	0.0402511	Feces
Lachnospiraceae (unclassified)		MetroP3	Infection_control_1	0.755285	0.0402511	Feces
Lachnospiraceae (unclassified)		MF01low	Infection_control_1	0.755285	0.0402511	Feces
Lachnospiraceae (unclassified)		MF01lowCLA	Infection_control_1	0.755285	0.0402511	Feces
Lachnospiraceae (unclassified)		MTZCLA	Infection_control_1	0.755285	0.0402511	Feces
Lachnospiraceae (unclassified)		MTZlowCLA	Infection_control_1	0.755285	0.0402511	Feces
Lachnospiraceae (unclassified)		Infection_control_1	Infection_control_2	0.755285	0.0402511	Feces
Lachnospiraceae (unclassified)		Infection_control_2	Infection_control_2	0.755285	0.0402511	Feces
Lachnospiraceae (unclassified)		MetroP3	Infection_control_2	0.755285	0.0402511	Feces
Lachnospiraceae (unclassified)		MF01low	Infection_control_2	0.755285	0.0402511	Feces
Lachnospiraceae (unclassified)		MF01lowCLA	Infection_control_2	0.755285	0.0402511	Feces
Lachnospiraceae (unclassified)		MTZCLA	Infection_control_2	0.755285	0.0402511	Feces
Lachnospiraceae (unclassified)		MTZlowCLA	Infection_control_2	0.755285	0.0402511	Feces
Lachnospiraceae (unclassified)		Infection_control_1	MetroP3	0.755285	0.0402511	Feces
Lachnospiraceae (unclassified)		Infection_control_2	MetroP3	0.755285	0.0402511	Feces
Lachnospiraceae (unclassified)		MetroP3	MetroP3	0.755285	0.0402511	Feces
Lachnospiraceae (unclassified)		MF01low	MetroP3	0.755285	0.0402511	Feces
Lachnospiraceae (unclassified)		MF01lowCLA	MetroP3	0.755285	0.0402511	Feces
Lachnospiraceae (unclassified)		MTZCLA	MetroP3	0.755285	0.0402511	Feces
Lachnospiraceae (unclassified)		MTZlowCLA	MetroP3	0.755285	0.0402511	Feces
Lachnospiraceae (unclassified)		Infection_control_1	MF01low	0.755285	0.0402511	Feces
Lachnospiraceae (unclassified)		Infection_control_2	MF01low	0.755285	0.0402511	Feces
Lachnospiraceae (unclassified)		MetroP3	MF01low	0.755285	0.0402511	Feces
Lachnospiraceae (unclassified)		MF01low	MF01low	0.755285	0.0402511	Feces
Lachnospiraceae (unclassified)		MF01lowCLA	MF01low	0.755285	0.0402511	Feces
Lachnospiraceae (unclassified)		MTZCLA	MF01low	0.755285	0.0402511	Feces
Lachnospiraceae (unclassified)		MTZlowCLA	MF01low	0.755285	0.0402511	Feces
Lachnospiraceae (unclassified)		Infection_control_1	MF01lowCLA	0.755285	0.0402511	Feces
Lachnospiraceae (unclassified)		Infection_control_2	MF01lowCLA	0.755285	0.0402511	Feces
Lachnospiraceae (unclassified)		MetroP3	MF01lowCLA	0.755285	0.0402511	Feces
Lachnospiraceae (unclassified)		MF01low	MF01lowCLA	0.755285	0.0402511	Feces
Lachnospiraceae (unclassified)		MF01lowCLA	MF01lowCLA	0.755285	0.0402511	Feces
Lachnospiraceae (unclassified)		MTZCLA	MF01lowCLA	0.755285	0.0402511	Feces
Lachnospiraceae (unclassified)		MTZlowCLA	MF01lowCLA	0.755285	0.0402511	Feces
Lachnospiraceae (unclassified)		Infection_control_1	MTZCLA	0.755285	0.0402511	Feces
Lachnospiraceae (unclassified)		Infection_control_2	MTZCLA	0.755285	0.0402511	Feces
Lachnospiraceae (unclassified)		MetroP3	MTZCLA	0.755285	0.0402511	Feces
Lachnospiraceae (unclassified)		MF01low	MTZCLA	0.755285	0.0402511	Feces
Lachnospiraceae (unclassified)		MF01lowCLA	MTZCLA	0.755285	0.0402511	Feces
Lachnospiraceae (unclassified)		MTZCLA	MTZCLA	0.755285	0.0402511	Feces
Lachnospiraceae (unclassified)		MTZlowCLA	MTZCLA	0.755285	0.0402511	Feces
Lachnospiraceae (unclassified)		Infection_control_1	control	0.143168	0.0402511	Feces
Lachnospiraceae (unclassified)		Infection_control_2	control	0.143168	0.0402511	Feces
Lachnospiraceae (unclassified)		MetroP3	control	0.143168	0.0402511	Feces
Lachnospiraceae (unclassified)		MF01low	control	0.143168	0.0402511	Feces
Lachnospiraceae (unclassified)		MF01lowCLA	control	0.143168	0.0402511	Feces
Lachnospiraceae (unclassified)		MTZCLA	control	0.143168	0.0402511	Feces
Lachnospiraceae (unclassified)		MTZlowCLA	control	0.143168	0.0402511	Feces
Lachnospiraceae (unclassified)		Infection_control_1	Infection_control_1	0.143168	0.0402511	Feces
Lachnospiraceae (unclassified)		Infection_control_2	Infection_control_1	0.143168	0.0402511	Feces
Lachnospiraceae (unclassified)		MetroP3	Infection_control_1	0.143168	0.0402511	Feces
Lachnospiraceae (unclassified)		MF01low	Infection_control_1	0.143168	0.0402511	Feces
Lachnospiraceae (unclassified)		MF01lowCLA	Infection_control_1	0.143168	0.0402511	Feces
Lachnospiraceae (unclassified)		MTZCLA	Infection_control_1	0.143168	0.0402511	Feces
Lachnospiraceae (unclassified)		MTZlowCLA	Infection_control_1	0.143168	0.0402511	Feces
Lachnospiraceae (unclassified)		Infection_control_1	Infection_control_2	0.143168	0.0402511	Feces
Lachnospiraceae (unclassified)		Infection_control_2	Infection_control_2	0.143168	0.0402511	Feces
Lachnospiraceae (unclassified)		MetroP3	Infection_control_2	0.143168	0.0402511	Feces
Lachnospiraceae (unclassified)		MF01low	Infection_control_2	0.143168	0.0402511	Feces
Lachnospiraceae (unclassified)		MF01lowCLA	Infection_control_2	0.143168	0.0402511	Feces
Lachnospiraceae (unclassified)		MTZCLA	Infection_control_2	0.143168	0.0402511	Feces
Lachnospiraceae (unclassified)		MTZlowCLA	Infection_control_2	0.143168	0.0402511	Feces
Lachnospiraceae (unclassified)		Infection_control_1	MetroP3	0.143168	0.0402511	Feces
Lachnospiraceae (unclassified)		Infection_control_2	MetroP3	0.143168	0.0402511	Feces
Lachnospiraceae (unclassified)		MetroP3	MetroP3	0.143168	0.0402511	Feces
Lachnospiraceae (unclassified)		MF01low	MetroP3	0.143168	0.0402511	Feces
Lachnospiraceae (unclassified)		MF01lowCLA	MetroP3	0.143168	0.0402511	Feces
Lachnospiraceae (unclassified)		MTZCLA	MetroP3	0.143168	0.0402511	Feces
Lachnospiraceae (unclassified)		MTZlowCLA	MetroP3	0.143168	0.0402511	Feces
Lachnospiraceae (unclassified)		Infection_control_1	MF01low	0.143168	0.0402511	Feces
Lachnospiraceae (unclassified)		Infection_control_2	MF01low	0.143168	0.0402511	Feces
Lachnospiraceae (unclassified)		MetroP3	MF01low	0.143168	0.0402511	Feces
Lachnospiraceae (unclassified)		MF01low	MF01low	0.143168	0.0402511	Feces
Lachnospiraceae (unclassified)		MF01lowCLA	MF01low	0.143168	0.0402511	Feces
Lachnospiraceae (unclassified)		MTZCLA	MF01low	0.143168	0.0402511	Feces
Lachnospiraceae (unclassified)		MTZlowCLA	MF01low	0.143168	0.0402511	Feces
Lachnospiraceae (unclassified)		Infection_control_1	MF01lowCLA	0.143168	0.0402511	Feces
Lachnospiraceae (unclassified)		Infection_control_2	MF01lowCLA	0.143168	0.0402511	Feces
Lachnospiraceae (unclassified)		MetroP3	MF01lowCLA	0.143168	0.0402511	Feces
Lachnospiraceae (unclassified)		MF01low	MF01lowCLA	0.143168	0.0402511	Feces
Lachnospiraceae (unclassified)		MF01lowCLA	MF01lowCLA	0.143168	0.0402511	Feces
Lachnospiraceae (unclassified)		MTZCLA	MF01lowCLA	0.143168	0.0402511	Feces
Lachnospiraceae (unclassified)		MTZlowCLA	MF01lowCLA	0.143168	0.0402511	Feces
Lachnospiraceae (unclassified)		Infection_control_1	MTZCLA	0.143168	0.0402511	Feces
Lachnospiraceae (unclassified)		Infection_control_2	MTZCLA	0.143168	0.0402511	Feces
Lachnospiraceae (unclassified)		MetroP3	MTZCLA	0.143168	0.0402511	Feces
Lachnospiraceae (unclassified)		MF01low	MTZCLA	0.143168	0.0402511	Feces
Lachnospiraceae (unclassified)		MF01lowCLA	MTZCLA	0.143168	0.0402511	Feces
Lachnospiraceae (unclassified)		MTZCLA	MTZCLA	0.143168	0.0402511	Feces
Lachnospiraceae (unclassified)		MTZlowCLA	MTZCLA	0.143168	0.0402511	Feces
Lachnospiraceae (unclassified)		Infection_control_1	control	0.0683614	0.0402511	Feces
Lachnospiraceae (unclassified)		Infection_control_2	control	0.0683614	0.0402511	Feces
Lachnospiraceae (unclassified)		MetroP3	control	0.0683614	0.0402511	Feces
Lachnospiraceae (unclassified)		MF01low	control	0.0683614	0.0402511	Feces
Lachnospiraceae (unclassified)		MF01lowCLA	control	0.0683614	0.0402511	Feces
Lachnospiraceae (unclassified)		MTZCLA	control	0.0683614	0.0402511	Feces
Lachnospiraceae (unclassified)		MTZlowCLA	control	0.0683614	0.0402511	Feces
Lachnospiraceae (unclassified)		Infection_control_1	Infection_control_1	0.0683614	0.0402511	Feces
Lachnospiraceae (unclassified)		Infection_control_2	Infection_control_1	0.0683614	0.0402511	Feces
Lachnospiraceae (unclassified)		MetroP3	Infection_control_1	0.0683614	0.0402511	Feces
Lachnospiraceae (unclassified)		MF01low	Infection_control_1	0.0683614	0.0402511	Feces
Lachnospiraceae (unclassified)		MF01lowCLA	Infection_control_1	0.0683614	0.0402511	Feces
Lachnospiraceae (unclassified)		MTZCLA	Infection_control_1	0.0683614	0.0402511	Feces
Lachnospiraceae (unclassified)		MTZlowCLA	Infection_control_1	0.0683614	0.0402511	Feces
Lachnospiraceae (unclassified)		Infection_control_1	Infection_control_2	0.0683614	0.0402511	Feces
Lachnospiraceae (unclassified)		Infection_control_2	Infection_control_2	0.0683614	0.0402511	Feces
Lachnospiraceae (unclassified)		MetroP3	Infection_control_2	0.0683614	0.0402511	Feces
Lachnospiraceae (unclassified)		MF01low	Infection_control_2	0.0683614	0.0402511	Feces
Lachnospiraceae (unclassified)		MF01lowCLA	Infection_control_2	0.0683614	0.0402511	Feces
Lachnospiraceae (unclassified)		MTZCLA	Infection_control_2	0.0683614	0.0402511	Feces
Lachnospiraceae (unclassified)		MTZlowCLA	Infection_control_2	0.0683614	0.0402511	Feces
Lachnospiraceae (unclassified)		Infection_control_1	MetroP3	0.0683614	0.0402511	Feces
Lachnospiraceae (unclassified)		Infection_control_2	MetroP3	0.0683614	0.0402511	Feces
Lachnospiraceae (unclassified)		MetroP3	MetroP3	0.0683614	0.0402511	Feces
Lachnospiraceae (unclassified)		MF01low	MetroP3	0.0683614	0.0402511	Feces
Lachnospiraceae (unclassified)		MF01lowCLA	MetroP3	0.0683614	0.0402511	Feces
Lachnospiraceae (unclassified)		MTZCLA	MetroP3	0.0683614	0.0402511	Feces
Lachnospiraceae (unclassified)		MTZlowCLA	MetroP3	0.0683614	0.0402511	Feces
Lachnospiraceae (unclassified)		Infection_control_1	MF01low	0.0683614	0.0402511	Feces
Lachnospiraceae (unclassified)		Infection_control_2	MF01low	0.0683614	0.0402511	Feces
Lachnospiraceae (unclassified)		MetroP3	MF01low	0.0683614	0.0402511	Feces
Lachnospiraceae (unclassified)		MF01low	MF01low	0.0683614	0.0402511	Feces
Lachnospiraceae (unclassified)		MF01lowCLA	MF01low	0.0683614	0.0402511	Feces
Lachnospiraceae (unclassified)		MTZCLA	MF01low	0.0683614	0.0402511	Feces
Lachnospiraceae (unclassified)		MTZlowCLA	MF01low	0.0683614	0.0402511	Feces
Lachnospiraceae (unclassified)		Infection_control_1	MF01lowCLA	0.0683614	0.0402511	Feces
Lachnospiraceae (unclassified)		Infection_control_2	MF01lowCLA	0.0683614	0.0402511	Feces
Lachnospiraceae (unclassified)		MetroP3	MF01lowCLA	0.0683614	0.0402511	Feces
Lachnospiraceae (unclassified)		MF01low	MF01lowCLA	0.0683614	0.0402511	Feces
Lachnospiraceae (unclassified)		MF01lowCLA	MF01lowCLA	0.0683614	0.0402511	Feces
Lachnospiraceae (unclassified)		MTZCLA	MF01lowCLA	0.0683614	0.0402511	Feces
Lachnospiraceae (unclassified)		MTZlowCLA	MF01lowCLA	0.0683614	0.0402511	Feces
Lachnospiraceae (unclassified)		Infection_control_1	MTZCLA	0.0683614	0.0402511	Feces
Lachnospiraceae (unclassified)		Infection_control_2	MTZCLA	0.0683614	0.0402511	Feces
Lachnospiraceae (unclassified)		MetroP3	MTZCLA	0.0683614	0.0402511	Feces
Lachnospiraceae (unclassified)		MF01low	MTZCLA	0.0683614	0.0402511	Feces
Lachnospiraceae (unclassified)		MF01lowCLA	MTZCLA	0.0683614	0.0402511	Feces
Lachnospiraceae (unclassified)		MTZCLA	MTZCLA	0.0683614	0.0402511	Feces
Lachnospiraceae (unclassified)		MTZlowCLA	MTZCLA	0.0683614	0.0402511	Feces
Lachnospiraceae (unclassified)		Infection_control_1	control	0.0332414	0.0402511	Feces
Lachnospiraceae (unclassified)		Infection_control_2	control	0.0332414	0.0402511	Feces
Lachnospiraceae (unclassified)		MetroP3	control	0.0332414	0.0402511	Feces
Lachnospiraceae (unclassified)		MF01low	control	0.0332414	0.0402511	Feces
Lachnospiraceae (unclassified)		MF01lowCLA	control	0.0332414	0.0402511	Feces
Lachnospiraceae (unclassified)		MTZCLA	control	0.0332414	0.0402511	Feces
Lachnospiraceae (unclassified)		MTZlowCLA	control	0.0332414	0.0402511	Feces
Lachnospiraceae (unclassified)		Infection_control_1	Infection_control_1	0.0332414	0.0402511	Feces
Lachnospiraceae (unclassified)		Infection_control_2	Infection_control_1	0.0332414	0.0402511	Feces
Lachnospiraceae (unclassified)		MetroP3	Infection_control_1	0.0332414	0.0402511	Feces
Lachnospiraceae (unclassified)		MF01low	Infection_control_1	0.0332414	0.0402511	Feces
Lachnospiraceae (unclassified)		MF01lowCLA	Infection_control_1	0.0332414	0.0402511	Feces
Lachnospiraceae (unclassified)		MTZCLA	Infection_control_1	0.0332414	0.0402511	Feces
Lachnospiraceae (unclassified)		MTZlowCLA	Infection_control_1	0.0332414	0.0402511	Feces
Lachnospiraceae (unclassified)		Infection_control_1	Infection_control_2	0.0332414	0.0402511	Feces
Lachnospiraceae (unclassified)		Infection_control_2	Infection_control_2	0.0332414	0.0402511	Feces
Lachnospiraceae (unclassified)		MetroP3	Infection_control_2	0.0332414	0.0402511	Feces
Lachnospiraceae (unclassified)		MF01low	Infection_control_2	0.0332414	0.0402511	Feces
Lachnospiraceae (unclassified)		MF01lowCLA	Infection_control_2	0.0332414	0.0402511	Feces
Lachnospiraceae (unclassified)		MTZCLA	Infection_control_2	0.0332414	0.0402511	Feces
Lachnospiraceae (unclassified)		MTZlowCLA	Infection_control_2	0.0332414	0.0402511	Feces
Lachnospiraceae (unclassified)		Infection_control_1	MetroP3	0.0332414	0.0402511	Feces
Lachnospiraceae (unclassified)		Infection_control_2	MetroP3	0.0332414	0.0402511	Feces
Lachnospiraceae (unclassified)		MetroP3	MetroP3	0.0332414	0.0402511	Feces
Lachnospiraceae (unclassified)		MF01low	MetroP3	0.0332414	0.0402511	Feces
Lachnospiraceae (unclassified)		MF01lowCLA	MetroP3	0.0332414	0.0402511	Feces
Lachnospiraceae (unclassified)		MTZCLA	MetroP3	0.0332414	0.0402511	Feces
Lachnospiraceae (unclassified)		MTZlowCLA	MetroP3	0.0332414	0.0402511	Feces
Lachnospiraceae (unclassified)		Infection_control_1	MF01low	0.0332414	0.0402511	Feces
Lachnospiraceae (unclassified)		Infection_control_2	MF01low	0.0332414	0.0402511	Feces
Lachnospiraceae (unclassified)		MetroP3	MF01low	0.0332414	0.0402511	Feces
Lachnospiraceae (unclassified)		MF01low	MF01low	0.0332414	0.0402511	Feces
Lachnospiraceae (unclassified)		MF01lowCLA	MF01low	0.0332414	0.0402511	Feces
Lachnospiraceae (unclassified)		MTZCLA	MF01low	0.0332414	0.0402511	Feces
Lachnospiraceae (unclassified)		MTZlowCLA	MF01low	0.0332414	0.0402511	Feces
Lachnospiraceae (unclassified)		Infection_control_1	MF01lowCLA	0.0332414	0.0402511	Feces
Lachnospiraceae (unclassified)		Infection_control_2	MF01lowCLA	0.0332414	0.0402511	Feces
Lachnospiraceae (unclassified)		MetroP3	MF01lowCLA	0.0332414	0.0402511	Feces
Lachnospiraceae (unclassified)		MF01low	MF01lowCLA	0.0332414	0.0402511	Feces
[truncated: 154,313 more rows]
