# Supplementary material for: Metronidazole and ether derivatives target Helicobacter pylori via simultaneous stress induction and inhibition
Source: Nat Microbiol. 2026 Mar 18;11(4):1049–63. doi: 10.1038/s41564-026-02291-w (PMC13056558; doi:10.1038/s41564-026-02291-w)
Supplement: Supplementary file 14 — Statistical source data. [file 41564_2026_2291_MOESM14_ESM.xlsx]

## Sheet: Tabelle1
HpTpx						60kDa Chaperonin					HpTpx						60kDa Chaperonin
	Metro [µM]	Replicate 1	Replicate 2	Replicate 3		Metro [µM]	Replicate 1	Replicate 2	Replicate 3			MF-03 [µM]	Replicate 1	Replicate 2	Replicate 3		MF-03 [µM]	Replicate 1	Replicate 2	Replicate 3
	0	80765	51459	51552		0	77863	42798	39863			0	74507	61365	64220		0	67528	61523	59494
	1000	63760	36022	46411		1000	53359	28637	34912			125	47286	47839	46842		125	44985	46715	46108
	500	57490	33674	44970		500	51318	28449	34725			75	53376	48840	48261		75	57175	47340	49160
	250	62029	36524	44400		250	51186	29621	35508			50	53875	50034	49822		50	58849	50407	49099
	125	67295	39045	45239		125	53444	30918	35907			25	57068	53824	53946		25	59088	62761	55078
	75	75144	41173	48124		75	64434	31642	37857			10	68139	57608	60520		10	66434	57968	63576
	25	84394	45226	56706		25	74099	33390	41620			5	70632	65512	65414		5	72521	65940	69672
	10	82435	48216	62222		10	64147	37233	46230			2.5	68535	64794	72932		2.5	66147	67341	70216
	5	88462	46903	62194		5	90758	38575	47208			1	73736	59250	72738		1	80870	65194	67468
DMSO/DMSO	Background	48898	30607	39265	DMSO/DMSO	Background	50137	27137	33687		DMSO/DMSO	Background	45272	42874	44431	DMSO/DMSO	Background	44365	42483	44673
Coomassie-Normalization					Coomassie-Normalization						Coomassie-Normalization					Coomassie-Normalization
	Metro [µM]	Replicate 1	Replicate 2	Replicate 3		Metro [µM]	Replicate 1	Replicate 2	Replicate 3			MF-03 [µM]	Replicate 1	Replicate 2	Replicate 3		MF-03 [µM]	Replicate 1	Replicate 2	Replicate 3
	0	50319	54699	53373		0						0					0
	1000	52494	56202	53460		1000						125					125
	500	47839	54734	54658		500						75					75
	250	54299	56445	53146		250						50					50
	125	54128	56555	52837		125						25					25
	75	53753	54625	53958		75						10					10
	25	52525	54641	54837		25						5					5
	10	51730	53085	54920		10						2.5					2.5
	5	52443	51732	52467		5						1					1
DMSO/DMSO	Background	49278	49899		DMSO/DMSO	Background					DMSO/DMSO	Background				DMSO/DMSO	Background
												MF-03 [µM]	Replicate 1	Replicate 2	Replicate 3
Correction Factor												0	1	1	1
												125	0	0	0
	Metro [µM]	Replicate 1	Replicate 2	Replicate 3								75	0.223724	0.0740056	0.081655
	0	1	1	1								50	0.242056	0.16228	0.171481
	1000	1.04322	1.02748	1.00163								25	0.359355	0.442481	0.408793
	500	0.950714	1.00064	1.02408								10	0.766063	0.722239	0.787087
	250	1.0791	1.03192	0.995747								5	0.857647	1.30659	1.06871
	125	1.0757	1.03393	0.989957								2.5	0.780611	1.25351	1.50132
	75	1.06824	0.998647	1.01096								1	0.971676	0.843634	1.49016
	25	1.04384	0.99894	1.02743								Background
	10	1.02804	0.970493	1.02898
	5	1.04221	0.945758	0.983025
DMSO/DMSO	Background	0.979312	0.912247
Corrected Fluorescence Signals
	Metro [µM]	Replicate 1	Replicate 2	Replicate 3
	0	80765	51459	51552
	1000	66516	37011.8	46486.7
	500	54656.6	33695.5	46052.7
	250	66935.2	37689.9	44211.2
	125	72389	40369.8	44784.7
	75	80272.2	41117.3	48651.5
	25	88093.9	45178	58261.4
	10	84746.6	46793.3	64025.5
	5	92196	44358.9	61138.3
	Background	48898	30607	39265
	Metro [µM]	Replicate 1	Replicate 2	Replicate 3		Metro [µM]	Replicate 1	Replicate 2	Replicate 3
	0	0.837931	1	1		0	1	1	1
	1000	0.454237	0.18669	0.0789119		1000	0.466376	0.259687	0.58159
	500	0	0	0		500	0.269621	0.147084	0.464312
	250	0.470294	0.224861	-0.334865		250	0.412056	0.283762	0.417921
	125	0.679185	0.375732	-0.230575		125	0.577306	0.404661	0.486205
	75	0.981124	0.41781	0.472564		75	0.823611	0.506714	0.721006
	25	1.28071	0.646411	2.22005		25	1.11388	0.701084	1.41947
	10	1.1525	0.737342	3.26819		10	1.05241	0.844475	1.8684
	5	1.43783	0.600296	2.74318		5	1.24154	0.781508	1.86612
	Background
HpTpx							GroEL
	Metro [µM]	Replicate 1 Gel 2	Replicate 2 Gel 1	Replicate 3 Gel 3				60kDa Chaperonin					60kDa Chaperonin
	0	36250	51459	85167				Metro [µM]	Replicate 1	Replicate 2	Replicate 3		MF-PW-15 [µM]	Replicate 1	Replicate 2	Replicate 3
	1000	22441	36022	92736				0	77863	42798	39863		0	67528	61523	59494
	500	21954	33674	91868				1000	53359	28637	34912		125	44985	46715	46108
	250	22740	36524	88941				500	51318	28449	34725		75	57175	47340	49160
	125	27072	39045	90549				250	51186	29621	35508		50	58849	50407	49099
	75	29878	41173	86601				125	53444	30918	35907		25	59088	62761	55078
	25	39124	45226	81222				75	64434	31642	37857		10	66434	57968	63576
	10	40862	48216	75427				25	74099	33390	41620		5	72521	65940	69672
	5	38903	46903	74529				10	64147	37233	46230		2.5	66147	67341	70216
DMSO/DMSO	Background	16451	30607	98396				5	90758	38575	47208		1	80870	65194	67468
							DMSO/DMSO	Background	50137	27137	33687		Background	44365	42483	44673
	Normalized						Normalized	Metro [µM]
								0	1	1	1		0	1	1	1
	Metro [µM]	Replicate 1 Gel 2	Replicate 2 Gel 1	Replicate 3 Gel 3				1000	0.116209	0.0957793	0.198348		125	0.0267668	0.222269	0.0968221
	0	1	1	1				500	0.0425954	0.083775	0.16807		75	0.553037	0.255095	0.302746
	1000	0.302541	0.259687	0.427848				250	0.0378345	0.158611	0.294851		50	0.625308	0.416176	0.29863
	500	0.277943	0.147084	0.493461				125	0.119274	0.241428	0.359456		25	0.635626	1.06502	0.702044
	250	0.317642	0.283762	0.714718				75	0.515653	0.287657	0.675194		10	0.95277	0.813288	1.27542
	125	0.536441	0.404661	0.593167				25	0.864243	0.399272	1.28449		5	1.21556	1.23199	1.68673
	75	0.678166	0.506714	0.891602				10	0.505302	0.644659	2.03093		2.5	0.940379	1.30557	1.72343
	25	1.14516	0.701084	1.29821				5	1.46509	0.730349	2.18928		1	1.576	1.1928	1.53802
	10	1.23294	0.844475	1.73626				Background	0	0	0		Background	0	0	0
	5	1.134	0.781508	1.80414
	Background	0	0	0
