# Supplementary material for: Metronidazole and ether derivatives target Helicobacter pylori via simultaneous stress induction and inhibition
Source: Nat Microbiol. 2026 Mar 18;11(4):1049–63. doi: 10.1038/s41564-026-02291-w (PMC13056558; doi:10.1038/s41564-026-02291-w)
Supplement: Supplementary file 15 — Statistical source data. [file 41564_2026_2291_MOESM15_ESM.xlsx]

## Sheet: A_IPMS_mass shifts
		mass [Da]	relative intensity [%]
	HpGroEL	60049.4	100
	HpGroEL x Metro	60049.4	0
		60190.3	100
	HpGroEL x Metro-P3	59468.6	43
		60052.5	26
		60214.8	100
		60994.7	47
	HpTpx	20580.8	100
	HpTpx x Metro-P3	20580.8	0
		20721	100
		20859.6	64.41
	HpTpx x Metro-P3	20580.8	0
		20745.2	100
		20907.8	20.83

## Sheet: C_HpGroEl_Overexpression
		Qexactive				LTQ FT
		mod [%]
	Metro 250 µM	0.59	0.666667	0.615574	0.569087	0.775194	0.8	0.735024
	Metro 125 µM	0.54	0.620578	0.491637		0.724638	0.703185
	Metro 62.5 µM	0.51		0.372017
	Metro 31.25 µM	0.32	0.154477	0.203758
	Metro-P3 250 µM	0.47			0.459459
	Metro-P3 125 µM	0.35	0.369721	0.33231		0.435028	0.465584
	Metro-P3 62.5 µM	0.42	0.319496	0.306519	0.438202	0.333333	0.367569	0.378843
	Metro-P3 31.25 µM	0.34	0.214762	0.197367		0.253731	0.237689	0.238675

## Sheet: D,E_Malachite_Green_Assay
Auswertung Malachit Assay
Replikat 1
time [min]	HpGroEL			HpGroEL x Metro (100%)			HpGroEL x Metro-P3 (71%)			Neg. Ctrl
0	0.1307	0.1317	0.1297	0.1223	0.1213	0.1215	0.1201	0.1232	0.1214	0.099	0.0985	0.101
5	0.1741	0.1733	0.1773	0.1341	0.1335	0.1333	0.1467	0.1462	0.1469	0.1006	0.1095	0.1193
10	0.2298	0.2269	0.2273	0.1512	0.1477	0.1378	0.1764	0.1771	0.1762	0.115	0.1101	0.1126
20	0.3362	0.3348	0.3279	0.1861	0.1758	0.1725	0.2506	0.252	0.247	0.1105	0.1086	0.1104
30	0.3993	0.399	0.398	0.2078	0.2072	0.2032	0.3144	0.3064	0.3047	0.1047	0.1044	0.1046
45	0.4947	0.501	0.4872	0.2648	0.2422	0.2383	0.4026	0.3915	0.3954	0.1042	0.1052	0.1054
60	0.4957	0.5164	0.5004	0.3181	0.286	0.2881	0.4506	0.4344	0.4393	0.1043	0.1047	0.1049
120	0.6203	0.6064	0.6136	0.4755	0.4421	0.4078	0.5874	0.5969	0.5855	0.103	0.1029	0.1044
Replikat 2
time [min]	HpGroEL			HpGroEL x Metro (100%)			HpGroEL x Metro-P3 (71%)			Neg. Ctrl
0	0.123	0.1255	0.1258	0.1231	0.1421	0.127	0.1331	0.1228	0.1179	0.101	0.1022	0.1036
5	0.1558	0.1588	0.1562	0.1348	0.1345	0.134	0.1346	0.1346	0.1321	0.1046	0.1068	0.1079
10	0.1891	0.1784	0.1845	0.154	0.146	0.1401	0.1514	0.1489	0.1462	0.1075	0.1068	0.1084
20	0.2426	0.2558	0.2633	0.192	0.1761	0.1714	0.1884	0.1887	0.1826	0.1045	0.105	0.1049
30	0.3072	0.3102	0.3248	0.1709	0.2099	0.206	0.2431	0.2252	0.2155	0.1025	0.1037	0.1049
45	0.3935	0.4158	0.3607	0.2511	0.2622	0.2579	0.2928	0.2878	0.2747	0.1028	0.1031	0.1031
60	0.5425	0.5523	0.5544	0.38	0.3471	0.3296	0.3972	0.3585	0.3654	0.1168	0.1161	0.1188
120	0.6368	0.6223	0.6484	0.4854	0.4967	0.4635	0.5345	0.5221	0.4771	0.1161	0.1158	0.1154
Replikat 3
time [min]	HpGroEL			HpGroEL x Metro (100%)			HpGroEL x Metro-P3 (71%)			Neg. Ctrl
0	0.1354	0.1392	0.1378	0.1352	0.1358	0.1356	0.1457	0.14	0.1371	0.1536	0.1502	0.1454
5	0.158	0.1615	0.1598	0.142	0.1416	0.1392	0.1411	0.1409	0.1439	0.1544	0.1545	0.1542
10	0.1871	0.1942	0.1903	0.1486	0.1472	0.153	0.1586	0.1607	0.1642	0.1554	0.1529	0.1531
20	0.2502	0.2519	0.2332	0.1678	0.1748	0.1811	0.197	0.2025	0.2036	0.1779	0.1857	0.1822
30	0.3181	0.345	0.3355	0.2107	0.2139	0.2159	0.2368	0.2481	0.2443	0.2068	0.1899	0.2054
45	0.4239	0.4419	0.4214	0.2587	0.2508	0.2495	0.2861	0.3012	0.2871	0.2326	0.2278	0.2392
60	0.5433	0.5461	0.5226	0.3318	0.3365	0.3225	0.3525	0.3799	0.3668	0.2811	0.2684	0.2781
120	0.595	0.5871	0.5587	0.4826	0.4522	0.4359	0.4902	0.4932	0.4822	0.3763	0.3808	0.3761
Replikat 4
time [min]	HpGroEL			HpGroEL x Metro (100%)			HpGroEL x Metro-P3 (71%)			Neg. Ctrl
0	0.1304	0.1299	0.1297	0.1332	0.1307	0.1308	0.1237	0.1242	0.1244	0.1168	0.1197	0.1229
5	0.1528	0.1511	0.1497	0.1379	0.1438	0.1479	0.1302	0.1387	0.1351	0.1207	0.1513	0.1186
10	0.1755	0.1771	0.1743	0.1551	0.1553	0.1611	0.146	0.1478	0.1475	0.114	0.1131	0.1134
20	0.2608	0.2451	0.2381	0.1937	0.19	0.1948	0.1867	0.1887	0.1686	0.1136	0.1134	0.1142
30	0.2932	0.3007	0.2884	0.2103	0.2111	0.2179	0.2291	0.2129	0.1969	0.1167	0.1159	0.1144
45	0.4019	0.4213	0.4034	0.2805	0.2654	0.2679	0.2668	0.2749	0.2719	0.1178	0.1172	0.1183
60	0.4789	0.5127	0.4911	0.3473	0.3577	0.3115	0.3167	0.3487	0.3058	0.12	0.1183	0.1197
120	0.6316	0.6597	0.6579	0.502	0.5277	0.478	0.5063	0.4501	0.4903	0.1142	0.1148	0.1143
Replikat 5
time [min]	HpGroEL			HpGroEL x Metro (100%)			HpGroEL x Metro-P3 (71%)			Neg. Ctrl
0	0.1517	0.1445	0.1312	0.1382	0.1345	0.1384	0.1505	0.145	0.1508	0.1208	0.1196	0.1147
5	0.1737	0.1845	0.1876	0.1607	0.1576	0.1575	0.1562	0.1562	0.1534	0.1179	0.1179	0.1058
10	0.2385	0.2373	0.2341	0.1817	0.1752	0.175	0.2034	0.1758	0.1741	0.1172	0.1162	0.1198
20	0.3972	0.3945	0.3924	0.2965	0.2811	0.2792	0.3872	0.2901	0.2703	0.1637	0.1592	0.1659
30	0.4132	0.4488	0.4206	0.3066	0.2862	0.2899	0.3906	0.305	0.2744	0.1179	0.1168	0.1186
45	0.5	0.5323	0.512	0.3814	0.3753	0.3297	0.4486	0.3596	0.347	0.1167	0.1164	0.1193
60	0.5963	0.6413	0.631	0.4821	0.4469	0.4451	0.6084	0.4251	0.4142	0.1168	0.1172	0.1193
120	0.6813	0.675	0.6878	0.6292	0.5912	0.5906	0.6558	0.5903	0.5744	0.1164	0.1169	0.1166
Replikat 6
time [min]	HpGroEL			HpGroEL x Metro (100%)			HpGroEL x Metro-P3 (71%)			Neg. Ctrl
0	0.1602	0.1417	0.131	0.1352	0.1306	0.1272	0.134	0.1366	0.1361	0.1201	0.1192	0.1247
5	0.2268	0.1865	0.1963	0.1524	0.1496	0.1366	0.1586	0.1456	0.1509	0.1239	0.1196	0.1236
10	0.32	0.2345	0.2333	0.1536	0.1566	0.1588	0.1744	0.1778	0.1705	0.1181	0.1219	0.1178
20	0.4659	0.2658	0.2786	0.1822	0.1837	0.1899	0.2068	0.2072	0.2056	0.115	0.1187	0.1173
30	0.4078	0.348	0.3428	0.2185	0.2099	0.2257	0.2549	0.2628	0.2669	0.1142	0.116	0.1185
45	0.3819	0.4161	0.4268	0.2889	0.2931	0.2993	0.3381	0.3405	0.3374	0.1268	0.1262	0.1239
60	0.4645	0.4562	0.4651	0.3149	0.3036	0.3101	0.387	0.3697	0.3748	0.1147	0.1146	0.1176
120	0.5655	0.5788	0.6014	0.4659	0.4803	0.4574	0.5655	0.5492	0.5352	0.1188	0.1189	0.119
Replikat 7
time [min]	HpGroEL			HpGroEL x Metro (100%)			HpGroEL x Metro-P3 (71%)			Neg. Ctrl
0	0.1442	0.1421	0.1443	0.1339	0.1352	0.1369	0.1369	0.1377	0.1363	0.1268	0.1209	0.1192
5	0.181	0.1832	0.186	0.1502	0.1495	0.1529	0.1597	0.1585	0.1627	0.1219	0.1194	0.1204
10	0.2181	0.2337	0.2288	0.1723	0.169	0.1749	0.1896	0.1813	0.1794	0.1254	0.119	0.131
20	0.305	0.3206	0.3213	0.2106	0.2107	0.209	0.2553	0.2278	0.22	0.1373	0.1173	0.1159
30	0.3904	0.3851	0.3812	0.2366	0.2463	0.2521	0.2546	0.2728	0.2564	0.1127	0.1148	0.1151
45	0.4806	0.4847	0.4803	0.3073	0.3122	0.3133	0.3305	0.3161	0.3245	0.1135	0.1137	0.114
60	0.5431	0.5564	0.5556	0.3658	0.3696	0.3571	0.3846	0.3806	0.3845	0.1144	0.1153	0.112
120	0.674	0.6997	0.6832	0.5364	0.5454	0.5436	0.5494	0.5511	0.5228	0.1098	0.1088	0.1066
	1		2		3		4		5		6		7
	Slope	SEM	Slope	SEM	Slope	SEM	Slope	SEM	Slope	SEM	Slope	SEM	Slope	SEM
HpGroEL	0.010234	0.000145038	0.00632094	0.0002309	0.00346985	0.000211249	0.00601286	0.000318814	0.0129003	0.000645086	0.00958078	0.00222045	0.00877415	0.00022694
HpGroEL x Metro (100%)	0.00286752	0.000190072	0.0024457	0.00033731	8.70829e-06	0.000167589	0.00314467	0.000150865	0.00756774	0.000626589	0.00269126	0.000190476	0.00391929	8.63448e-05
HpGroEL x Metroo-P3 (71%)	0.00651685	0.000182713	0.00306094	0.000209127	0.00120223	0.000279875	0.00294067	0.000232262	0.00875288	0.00144746	0.0036103	0.000152324	0.0050052	0.000341882
							Normalized
	HpGroEL		HpGroEL x Metro (100%)		HpGroEL x Metro-P3 (71%)		normalized
	Slope	SEM	Slope	SEM	Slope	SEM
1	0.010234	0.000145038	0.00286752	0.000190072	0.00651685	0.000182713	1	0.0141722	0.280196	0.0185726	0.636785	0.0178535
2	0.00632094	0.0002309	0.0024457	0.00033731	0.00306094	0.000209127	1	0.0365294	0.386921	0.053364	0.484254	0.0330848
3	0.00346985	0.000211249	8.70829e-06	0.000167589	0.00120223	0.000279875	1	0.0608814	0.0025097	0.0482985	0.34648	0.080659
4	0.00601286	0.000318814	0.00314467	0.000150865	0.00294067	0.000232262	1	0.053022	0.52299	0.0250903	0.489063	0.0386275
5	0.0129003	0.000645086	0.00756774	0.000626589	0.00875288	0.00144746	1	0.0500054	0.586632	0.0485716	0.678502	0.112203
6	0.00958078	0.00222045	0.00269126	0.000190476	0.0036103	0.000152324	1	0.231761	0.280902	0.019881	0.376828	0.0158989
7	0.00877415	0.00022694	0.00391929	8.63448e-05	0.0050052	0.000341882	1	0.0258646	0.446686	0.00984082	0.570448	0.0389647

## Sheet: F_HpTpx_Overexpression
	sample nr	Modified	unmodified	degree		Modified	unmodified	degree		Modified	unmodified	degree	1st measurement		Triplikat
Metro	1	9.56	100	0.0872581		7.73	100	0.0717535					0.0925		0.0838372	0.08
	2	10.3	100	0.0933817		16.5	100	0.141631		8.93	100	0.0819793	0.1376		0.124204	0.12
	3	27.44	100	0.215317		24.41	100	0.196206					0.3017		0.237741	0.24
	4	63.91	100	0.389909		72.91	100	0.421664					0.4608		0.424125	0.42
	5	100	0	1		100	16.48	0.858516					1		0.952839	0.95
Metro-P3	6	40.5	100	0.288256		43.25	100	0.30192					0.418		0.336059	0.34
	7	66.92	100	0.400911		92.25	100	0.479844					0.5864		0.489052	0.49
	8	100	44.5	0.692042		100	48.48	0.673491					0.766		0.710511	0.71
	9	100	14.09	0.876501		100	13.66	0.879817					0.889		0.881773	0.88
	10	100	7.39	0.931185		100	0	1					1		0.977062	0.98
												Replikat 1	Replikat 2	Replikat 3	Mean	s.d	Mean	s.d
	sample nr	conc[]	degree of mod.	stock conc. [µM]	final conc. [µM]	final volume [µL]	µL stock			Metro	1	0.0872581	0.0717535	0.0925	0.0838372	0.010788	0.0838372	0.010788
Metro	1	31.25 µM	0.09	152	5	150	4.9				2	0.0933817	0.141631	0.1376	0.124204	0.0267691	0.124204	0.0267691
	2	62.5 µM	0.12	148	5	150	5.1				3	0.215317	0.196206	0.3017	0.237741	0.0562083	0.237741	0.0562083
	3	125 µM	0.24	67	5	150	11.2				4	0.389909	0.421664	0.4608	0.424125	0.0355094	0.424125	0.0355094
	4	250 µM	0.42	111	5	150	6.8				5	1	0.858516	1	0.952839	0.0816855	0.952839	0.0816855
	5	1 mM	0.95	50	5	150	15			Metro-P3	6	0.288256	0.30192	0.418	0.336059	0.0712914	0.336059	0.0712914
Metro-P3	6	31.25 µM	0.34	96	5	150	7.8				7	0.400911	0.479844	0.5864	0.489052	0.0930869	0.489052	0.0930869
	7	62.5 µM	0.49	100	5	150	7.5				8	0.692042	0.673491	0.766	0.710511	0.0489418	0.710511	0.0489418
	8	125 µM	0.71	100	5	150	7.5				9	0.876501	0.879817	0.889	0.881773	0.00647493	0.881773	0.00647493
	9	250 µM	0.88	142	5	150	5.3				10	0.931185	1	1	0.977062	0.0397301	0.977062	0.0397301
	10	1 mM	0.98	95	5	150	7.9
HpTpx	11		0	440	5	150	1.7
															8.38372
															12.4204
															23.7741
										0.0838372	0.010788				42.4125
										0.124204	0.0267691				95.2839
										0.237741	0.0562083				33.6059
										0.424125	0.0355094				48.9052
										0.952839	0.0816855				71.0511
										0.336059	0.0712914				88.1773
										0.489052	0.0930869				97.7062
										0.710511	0.0489418
										0.881773	0.00647493
										0.977062	0.0397301

## Sheet: G,H_Peroxidase_Assay
	Metro-P3											Metro
0%	7.61801e-05	0.000143591	5.84444e-05	5.0661e-05	4.2804e-05	6.47706e-05					0%	7.61801e-05	5.84444e-05	5.0661e-05	4.2804e-05	6.47706e-05
0.34	1.70045e-05	4.06888e-05	2.26666e-05	2.72192e-05	2.37878e-05	3.13299e-05					0.09	4.18991e-05	4.6e-05	7.38807e-05	7.0802e-05	1.94423e-05
0.49	1.67324e-05	3.31898e-05	1.91111e-05	2.66637e-05	6.24518e-06	2.94412e-05					0.12	3.05401e-05	4.02222e-05	6.51039e-05	5.44523e-05	7.01033e-05
0.71	2.38743e-05	1.84696e-05	3.11107e-06	3.11077e-05	3.17171e-05	1.87757e-05					0.24	3.07441e-05	3.8e-05	4.44395e-05	3.94358e-05	4.58838e-05
0.88	2.45545e-05	1.97195e-05	1.28888e-05	5.99934e-06	4.91194e-06	1.08877e-05					0.42	1.76847e-05	2.06666e-05	3.12188e-05		3.01078e-05
0.95	1.57802e-05	2.41633e-05	1.75556e-05	1.33319e-05	1.66304e-05	1.16654e-05					0.95	1.46919e-05	9.77776e-06	1.76647e-05	5.61365e-06	1.88868e-05
(-) HpTpx	1.33315e-05	1.11096e-05	8.22227e-06	3.33295e-06	8.28013e-06	5.99933e-06					(-) HpTpx	1.33315e-05	8.22227e-06	3.33295e-06	8.28013e-06	5.99933e-06
H2O2 + NADPH	8.97836e-06	6.80458e-06	5.77778e-06	6.33262e-06	3.50853e-06	4.66616e-06					H2O2 + NADPH	8.97836e-06	5.77778e-06	6.33262e-06	3.50853e-06	4.66616e-06
(-) Trx-System	1.25833e-05	8.47103e-06	1.11111e-06	5.22164e-06	2.87699e-06	4.44395e-06					(-) Trx-System	1.25833e-05	1.11111e-06	5.22164e-06	2.87699e-06	4.44395e-06
0%	1	1	1	1	1	1					0%	1	1	1	1	1
0.34	0.0584418	0.22327	0.28761	0.504695	0.449187	0.431002					0.09	0.454546	0.752212	1.49061	1.81097	0.228734
0.49	0.0541125	0.166667	0.216813	0.492958	-0.0589433	0.398866					0.12	0.27381	0.637168	1.30516	1.3374	1.09074
0.71	0.167749	0.0555554	-0.101772	0.586854	0.678861	0.217391					0.24	0.277056	0.592919	0.868544	0.902439	0.678639
0.88	0.178572	0.0649895	0.0929187	0.0563385	-0.097561	0.083176					0.42	0.0692645	0.247787	0.589202	-0.239838	0.410208
0.95	0.0389616	0.0985326	0.18584	0.211268	0.24187	0.0964083					0.95	0.0216452	0.0309722	0.302817	-0.0772358	0.219282
(-) HpTpx	0	0	0	0	0	0					(-) HpTpx	0	0	0	0	0
H2O2 + NADPH	-0.069264	-0.032495	-0.0486735	0.0633803	-0.138211	-0.0226841					H2O2 + NADPH	-0.069264	-0.0486735	0.0633803	-0.138211	-0.0226841
(-) Trx-System	-0.0119044	-0.0199162	-0.141594	0.0399063	-0.156504	-0.026465					(-) Trx-System	-0.0119044	-0.141594	0.0399063	-0.156504	-0.026465
