# Supplementary material for: Metronidazole and ether derivatives target Helicobacter pylori via simultaneous stress induction and inhibition
Source: Nat Microbiol. 2026 Mar 18;11(4):1049–63. doi: 10.1038/s41564-026-02291-w (PMC13056558; doi:10.1038/s41564-026-02291-w)
Supplement: Supplementary file 16 — Statistical source data. [file 41564_2026_2291_MOESM16_ESM.xlsx]

## Sheet: A_PK
PK Studien 10 mg/kg PO
Plasma
	MF-01		MF-02		Metro-P3		MF-03
0.25	280.5	658	154.9	163.5
0.5	307.9	667	90.35	174.1	19.73	13.16	97.27	14.48
1	58.81	184.8			2.486	4.574	22.94	15.29
3	6.205	15.2			0.1276	0.1604	15.13	9.782
5	0.2464	3.057			0.09058	0.1026	0.4914	2.267
Urine
	MF-01		MF-02		Metro-P3		MF-03
0.25	2219
0.5	2999		358.6		124.1
1					35.91
3	87.73				9.905		404.3
5	30.74						600.8
feces
	MF-01		MF-02		Metro-P3		MF-03
0.25	0.3732				1.121
0.5			0.774				0.1297
1			0.1746		0.623
3	0.7108				1.251		0.3161
5			0.196		1.521		3.819

## Sheet: B_in_vivo_efficacy_TV1_de
MF TV1 (23-T3-V1_a)	Mouse	H. pylori Strain	Treatment	Replicate	Weight of Stomach (mg)	CFU (1:100)	CFU (1:1000)	CFU (1:10 000)	CFU/mg (1:100)	CFU/mg (1:1000)	CFU/mg (1:10 000)	Mean CFU/mg
A: Control	1	SS1	No treatment	A1	10.6	x	1688	143	x	159245	134906	147075
	2	SS1	No treatment	A2	7.8	1110	89	10	14230.8	11410.3	12820.5	12820.5
	3	SS1	No treatment	A3	19	x	1208	138	x	63578.9	72631.6	68105.3
B: Clarithryomycin/ Omeprazole	4	SS1	Clarith/Ome	B1	17.4	1920	258	22	11034.5	14827.6	12643.7	12835.2
	5	SS1	Clarith/Ome	B2	17	0	0	0	0	0	0	0
	6	SS1	Clarith/Ome	B3	20.1	1048	129	5	5213.93	6417.91	2487.56	4706.47
C: Standard Metro(Normal)/ Clarithryomycin/ Omeprazole	7	SS1	Standard	C1	10.5	0	0	0	0	0	0	0
	8	SS1	Standard	C2	13.2	0	0	0	0	0	0	0
	9	SS1	Standard	C3	12	0	0	0	0	0	0	0
D: Metro-P3(0.02x) Clarithromycin Omeprazole	10	SS1	Metro-P3	D1	8.5	304	64	6	3576.47	7529.41	7058.82	6054.9
	11	SS1	Metro-P3	D2	11.3	636	91	10	5628.32	8053.1	8849.56	7510.32
	12	SS1	Metro-P3	D3	20.6	x	1920	179	x	93203.9	86893.2	90048.5	suspicious
	13	SS1	Metro-P3	D4	11.4	211	26	6	1850.88	2280.7	5263.16	3131.58
	14	SS1	Metro-P3	D5	26.1	1008	123	13	3862.07	4712.64	4980.84	4518.52
E: MF-EG-18 (0.02x) Clarithromycin Omeprazole	15	SS1	MF-EG-18	D1	11.6	0	0	0	0	0	0	0
	16	SS1	MF-EG-18	D2	16	0	0	0	0	0	0	0
	17	SS1	MF-EG-18	D3	13.7	0	0	0	0	0	0	0
	18	SS1	MF-EG-18	D4	10.5	0	0	0	0	0	0	0
	19	SS1	MF-EG-18	D5	15.5	0	0	0	0	0	0	0

## Sheet: B_in_vivo_efficacy_TV2_de
MF TV2 (23-T3-V1_a)	Mouse	H. pylori Strain	Treatment	Replicate	Weight of Stomach (mg)	CFU (1:100)	CFU (1:1000)	CFU (1:10 000)	CFU/mg (1:100)	CF/mg (1:1000)	CFU/mg (1:10 000)	Mittelwert
A: Control	1	SS1	No treatment	A1	13.2	1184	190	22	8969.7	14393.9	16666.7	13343.4
	2	SS1	No treatment	A2	37.3	x	1220	151	x	32707.8	40482.6	36595.2
	3	SS1	No treatment	A3	19.4	x	1624	270	x	83711.3	139175	111443
	4	SS1	No treatment	A4	14.6	x	816	109	x	55890.4	74657.5	65274
B: Clarithryomycin/ Omeprazole	4	SS1	Clarith only	B1	51.5	1800	243	16	3495.15	4718.45	3106.8	3773.46
	5	SS1	Clarith only	B2	17.5	1200	524	69	6857.14	29942.9	39428.6	25409.5
	6	SS1	Clarith only	B3	24.2	1512	404	46	6247.93	16694.2	19008.3	13983.5
C: Standard Metro(Normal)/ Clarithryomycin/ Omeprazole	7	SS1	Standard Metro	C1	12.4	0	0	0	0	0	0	0
	8	SS1	Standard Metro	C2	34.5	149	11	0	431.884	318.841	0	250.242
	9	SS1	Standard Metro	C3	16.1	0	0	0	0	0	0	0
D: Metro-P3(1x) Clarithromycin Omeprazole	10	SS1	Metro-P3 (1x)	D1	10	0	0	0	0	0	0	0
	11	SS1	Metro-P3 (1x)	D2	30.5	0	0	0	0	0	0	0
	12	SS1	Metro-P3 (1x)	D3	32.2	0	0	0	0	0	0	0
	13	SS1	Metro-P3 (1x)	D4	6.6	0	0	0	0	0	0	0
	14	SS1	Metro-P3 (1x)	D5	21.6	0	0	0	0	0	0	0
E: Metro-P3 (7x) Clarithromycin Omeprazole	15	SS1	Metro-P3 (7x)	E1	15.2	0	0	0	0	0	0	0
	16	SS1	Metro-P3 (7x)	E2	22.2	0	0	0	0	0	0	0
	17	SS1	Metro-P3 (7x)	E3	9.4	0	0	0	0	0	0	0
	18	SS1	Metro-P3 (7x)	E4	20.7	0	0	0	0	0	0	0
	19	SS1	Metro-P3 (7x)	E5	18.8	0	0	0	0	0	0	0

## Sheet: B_in_vivo_efficacy_TV2
MF TV2 (23-T3-V1_b)	Mouse	H. pylori Strain	Treatment	Replicate	Weight of Stomach (mg)	CFU (1:10)	CFU (1:100)	CFU (1:1000)	CFU (1:10 000)	CFU(mg (1:10)	CFU/mg (1:100)	CF/mg (1:1000)	CFU/mg (1:10 000)	Mittelwert
A: Control	1	PMSS1	No treatment	A1	19.8	824	163	13		416.162	823.232	656.566		631.987
	2	PMSS1	No treatment	A2	7.5		218	21			2906.67	2800		2853.33
	3	PMSS1	No treatment	A3	19.7	400	61	9		203.046	309.645	456.853		323.181
	4	PMSS1	No treatment	A4	17.8	64	17	1		35.9551	95.5056	56.1798		62.5468
	5	PMSS1	No treatment	A5	21.5		812	256			3776.74	11907		7841.86
	6	PMSS1	No treatment	A6	9.7	42	10	2		43.299	103.093	206.186		117.526
B: standard Metro therapy	1	PMSS1	Standard Metro	B1	28	0				0	0	0		0
	2	PMSS1	Standard Metro	B2	8.8	0				0	0	0		0
	3	PMSS1	Standard Metro	B3	20.8	0				0	0	0		0
	4	PMSS1	Standard Metro	B4	10	0				0	0	0		0
	5	PMSS1	Standard Metro	B5	20.8	0				0	0	0		0
	6	PMSS1	Standard Metro	B6	15	0				0	0	0		0
C: Metro-P3 (1x) / Clarithryomycin/ Omeprazole	1	PMSS1	Metro-P3 (1x)	C1	19.7	0	0	0		0	0	0		0
	2	PMSS1	Metro-P3 (1x)	C2	11.3	0	0	0		0	0	0		0
	3	PMSS1	Metro-P3 (1x)	C3	19.6	0	0	0		0	0	0		0
	4	PMSS1	Metro-P3 (1x)	C4	13.9	0	0	0		0	0	0		0
	5	PMSS1	Metro-P3 (1x)	C5	16.1	0	0	0		0	0	0		0
	6	PMSS1	Metro-P3 (1x)	C6	13.7	0	0	0		0	0	0		0
D: MF-01 (MF-EG-18, 0.02x) Clarithromycin Omeprazole	1	PMSS1	MF-01 (0.02x)	D1	15.1	0	0	0		0	0	0		0
	2	PMSS1	MF-01 (0.02x)	D2	10.8	0	0	0		0	0	0		0
	3	PMSS1	MF-01 (0.02x)	D3	16.5	0	0	0		0	0	0		0
	4	PMSS1	MF-01 (0.02x)	D4	8.5	0	0	0		0	0	0		0
	5	PMSS1	MF-01 (0.02x)	D5	22.5	0	0	0		0	0	0		0
	6	PMSS1	MF-01 (0.02x)	D6	19.5	0	0	0		0	0	0		0
E: control	1	SS1	No treatment	E1	17.3			1000	158			57803.5	91329.5	74566.5
	2	SS1	No treatment	E2	11.6		300	56	9	0	2586.21	4827.59	7758.62	5057.47
	3	SS1	No treatment	E3	17.2			580	62			33720.9	36046.5	34883.7
	4	SS1	No treatment	E4	10.6		1140	156	15	0	10754.7	14717	14150.9	13207.5
	5	SS1	No treatment	E5	18		888	142	22	0	4933.33	7888.89	12222.2	8348.15
	6	SS1	No treatment	E6	17.4			416	50			23908	28735.6	26321.8
B: standard Metro therapy	1	SS1	Standard Metro	F1	19.2	0				0
	2	SS1	Standard Metro	F2	10.2	0				0
	3	SS1	Standard Metro	F3	15.8	0				0
	4	SS1	Standard Metro	F4	7	0				0
	5	SS1	Standard Metro	F5	16.5	0				0
	6	SS1	Standard Metro	F6	10.9	0				0
C: Metro-P3 (1x) / Clarithryomycin/ Omeprazole	1	SS1	Metro-P3 (1x)	G1	20.1		0	0	0		0	0	0	0
	2	SS1	Metro-P3 (1x)	G2	6.5		0	0	0		0	0	0	0
	3	SS1	Metro-P3 (1x)	G3	17		0	0	0		0	0	0	0
	4	SS1	Metro-P3 (1x)	G4	14.5		0	0	0		0	0	0	0
	5	SS1	Metro-P3 (1x)	G5	15.6		0	0	0		0	0	0	0
	6	SS1	Metro-P3 (1x)	G6	10.1		0	0	0		0	0	0	0
D: MF-01 (MF-EG-18, 0.02x) Clarithromycin Omeprazole	1	SS1	MF-01 (0.02x)	H1	18.2			220	42		0	12087.9	23076.9	11721.6
	2	SS1	MF-01 (0.02x)	H2	14.1		336	70	7		2382.98	4964.54	4964.54	4104.02
	3	SS1	MF-01 (0.02x)	H3	14.8			844	120			57027	81081.1	69054.1
	4	SS1	MF-01 (0.02x)	H4	11.5		105	10	2		913.043	869.565	1739.13	1173.91
	5	SS1	MF-01 (0.02x)	H5	17.3			1120	156			64739.9	90173.4	77456.6
	6	SS1	MF-01 (0.02x)	H6	6		8	0	0		133.333			133.333
